# Supplementary material for: Lung cancer screening with volume computed tomography is cost-effective in Greece
Source: PLoS One. 2025 Mar 5;20(3):e0316351. doi: 10.1371/journal.pone.0316351 (PMC11882067; doi:10.1371/journal.pone.0316351)
Supplement: S2 File — (XLSX) [file pone.0316351.s002.xlsx]

## Sheet: Figure 1
The table below shows the data used to build Figure 1. Tornado diagram from the one-way sensitivity analysis.
Rank	Parameter	Results (ICER)
		Lower bound	Upper bound	Difference
1	Screening costs - CT scan itself and image reading	4595.41	6413.97	1818.56
2	Pre-progression first line treatment costs for stage IV patients	6129.37	4880.01	1249.36
3	Discount rate for health effects	4946.41	6104.14	1157.73
4	Pre-progression first line treatment costs for stage I patients	5002.54	6006.84	1004.3
5	Discount rate for costs	5815.24	5221.63	593.609
6	Utilities - progression-free - Stage I	5912.05	5483.24	428.812
7	Post-progression after care costs for stage I patients	5297.5	5711.88	414.383
8	Utilities - progressed - Stage I	5746.39	5502.96	243.429
9	Diagnostic costs - screening arm	5389.97	5619.41	229.439
10	Pre-progression first line treatment costs for stage III patients	5582.42	5426.96	155.466

## Sheet: Figure 2
The table below shows the data used to build Figure 2. Incremental cost-effectiveness scatterplot from the probabilistic sensitivity analysis.
	Screening		No screening		Δ costs	Δ QALYs	ICER
Iterations	Total costs	Total QALYs	Total costs	Total QALYs
1	1.59482e+09	6.84966e+06	1.3637e+09	6.80054e+06	2.31122e+08	49122.6	4705
2	1.82265e+09	6.7612e+06	1.37315e+09	6.70856e+06	4.49501e+08	52638.9	8539.32
3	1.54329e+09	6.77991e+06	1.3584e+09	6.73647e+06	1.84897e+08	43439.9	4256.39
4	1.59257e+09	6.68987e+06	1.34476e+09	6.64327e+06	2.47804e+08	46597.5	5317.98
5	1.68391e+09	6.69081e+06	1.40152e+09	6.64198e+06	2.82387e+08	48830.3	5783.02
6	1.54302e+09	6.56967e+06	1.32086e+09	6.52117e+06	2.22161e+08	48501.2	4580.51
7	1.60663e+09	6.761e+06	1.35903e+09	6.71584e+06	2.47601e+08	45157.8	5483.02
8	1.61906e+09	6.6334e+06	1.32177e+09	6.58474e+06	2.9729e+08	48656.4	6109.98
9	1.57311e+09	6.53241e+06	1.31201e+09	6.47916e+06	2.61106e+08	53246	4903.76
10	1.78792e+09	6.68482e+06	1.37959e+09	6.63696e+06	4.0833e+08	47866	8530.7
11	1.60332e+09	6.6469e+06	1.36352e+09	6.5968e+06	2.398e+08	50108.8	4785.59
12	1.58153e+09	6.7636e+06	1.37955e+09	6.71229e+06	2.01977e+08	51312.1	3936.25
13	1.66501e+09	6.76016e+06	1.39468e+09	6.71537e+06	2.70329e+08	44784.4	6036.23
14	1.56468e+09	6.534e+06	1.34548e+09	6.48052e+06	2.19197e+08	53474.9	4099.07
15	1.61751e+09	6.73273e+06	1.32666e+09	6.69032e+06	2.90852e+08	42412.2	6857.75
16	1.61432e+09	6.48459e+06	1.30786e+09	6.44904e+06	3.06464e+08	35557.7	8618.79
17	1.63432e+09	6.80737e+06	1.41136e+09	6.76165e+06	2.22962e+08	45714.1	4877.31
18	1.5718e+09	6.60054e+06	1.31341e+09	6.55461e+06	2.58387e+08	45934.8	5625.08
19	1.69017e+09	6.66682e+06	1.37426e+09	6.60734e+06	3.15911e+08	59475.6	5311.61
20	1.64887e+09	6.6864e+06	1.35992e+09	6.6295e+06	2.88959e+08	56902	5078.18
21	1.75087e+09	6.92313e+06	1.4221e+09	6.86219e+06	3.28764e+08	60937.7	5395.09
22	1.56705e+09	6.80488e+06	1.34834e+09	6.75759e+06	2.18714e+08	47288.4	4625.11
23	1.70392e+09	6.75386e+06	1.39165e+09	6.69363e+06	3.12277e+08	60229.3	5184.8
24	1.59657e+09	6.6449e+06	1.40747e+09	6.59651e+06	1.89094e+08	48384.9	3908.13
25	1.82986e+09	6.57381e+06	1.34898e+09	6.54059e+06	4.80878e+08	33217.4	14476.7
26	1.69285e+09	6.76782e+06	1.36659e+09	6.72417e+06	3.26265e+08	43651.5	7474.31
27	1.61915e+09	6.59461e+06	1.34915e+09	6.55694e+06	2.69996e+08	37671	7167.2
28	1.69233e+09	6.80821e+06	1.40102e+09	6.76215e+06	2.91309e+08	46054.1	6325.36
29	1.691e+09	6.5971e+06	1.38398e+09	6.54274e+06	3.0702e+08	54359.2	5647.99
30	1.5583e+09	6.73027e+06	1.35617e+09	6.68349e+06	2.0213e+08	46779.4	4320.92
31	1.61583e+09	6.77468e+06	1.39249e+09	6.72304e+06	2.23343e+08	51641.6	4324.86
32	1.54257e+09	6.55968e+06	1.33014e+09	6.5092e+06	2.12432e+08	50483.2	4207.98
33	1.54535e+09	6.53156e+06	1.31654e+09	6.48084e+06	2.28811e+08	50723.9	4510.9
34	1.54274e+09	6.72966e+06	1.3599e+09	6.68186e+06	182839350	47797.6	3825.29
35	1.55448e+09	6.53302e+06	1.35235e+09	6.48849e+06	2.02136e+08	44529.8	4539.35
36	1.71515e+09	6.59392e+06	1.34599e+09	6.5604e+06	3.69159e+08	33519.8	11013.2
37	1.73201e+09	6.75314e+06	1.36903e+09	6.69136e+06	3.62988e+08	61776.9	5875.79
38	1.61797e+09	6.84679e+06	1.40043e+09	6.79962e+06	2.17535e+08	47175.4	4611.19
39	1.71701e+09	6.86467e+06	1.36864e+09	6.80289e+06	3.48362e+08	61776.7	5639.04
40	1.52534e+09	6.77184e+06	1.37397e+09	6.72684e+06	1.5137e+08	44996.4	3364.05
41	1.69168e+09	6.64519e+06	1.33115e+09	6.59164e+06	3.60531e+08	53549.3	6732.7
42	1.62707e+09	6.62744e+06	1.33145e+09	6.57444e+06	2.95619e+08	53000	5577.71
43	1.63283e+09	6.84536e+06	1.3636e+09	6.79815e+06	2.6923e+08	47206.4	5703.26
44	1.74801e+09	6.89378e+06	1.40614e+09	6.84738e+06	3.4187e+08	46397.3	7368.31
45	1.74153e+09	6.86132e+06	1.4046e+09	6.80071e+06	3.36925e+08	60617.4	5558.23
46	1.72358e+09	6.69363e+06	1.40105e+09	6.65067e+06	3.22534e+08	42963.2	7507.23
47	1.50569e+09	6.43747e+06	1.30705e+09	6.39525e+06	1.98634e+08	42219.7	4704.76
48	1.44833e+09	6.48838e+06	1.34083e+09	6.45298e+06	1.07499e+08	35400.6	3036.63
49	1.69051e+09	6.93041e+06	1.46236e+09	6.87745e+06	2.28142e+08	52960.7	4307.75
50	1.74531e+09	6.66848e+06	1.33445e+09	6.62222e+06	4.10864e+08	46264.8	8880.71
51	1.61734e+09	6.62219e+06	1.33829e+09	6.57215e+06	2.79049e+08	50040.3	5576.48
52	1.51603e+09	6.7615e+06	1.34745e+09	6.72105e+06	1.68573e+08	40448.4	4167.6
53	1.60935e+09	6.67021e+06	1.33748e+09	6.6258e+06	2.71872e+08	44412.8	6121.48
54	1.76639e+09	6.94594e+06	1.4969e+09	6.89726e+06	2.6949e+08	48679.4	5536.01
55	1.71167e+09	6.82077e+06	1.38853e+09	6.76853e+06	3.2314e+08	52236.8	6186.07
56	1647721734	6.75882e+06	1.37265e+09	6.70298e+06	2.75067e+08	55841.3	4925.88
57	1.68106e+09	6.93615e+06	1.41592e+09	6.88477e+06	2.65142e+08	51378.2	5160.6
58	1.72059e+09	7.07751e+06	1.38106e+09	7.01857e+06	3.3953e+08	58940.7	5760.53
59	1.72506e+09	6.82244e+06	1.4483e+09	6.77481e+06	2.76755e+08	47629.3	5810.59
60	1.6932e+09	6.58717e+06	1.36842e+09	6.53979e+06	3.24782e+08	47379.5	6854.91
61	1.71706e+09	6.58922e+06	1.32955e+09	6.53975e+06	3.87509e+08	49468.5	7833.45
62	1.68821e+09	6.75344e+06	1.40878e+09	6.70163e+06	2.79431e+08	51812.6	5393.11
63	1.63958e+09	6.57858e+06	1.2813e+09	6.52305e+06	3.58282e+08	55533.8	6451.6
64	1.69244e+09	6.66397e+06	1.34662e+09	6.60936e+06	3.45821e+08	54610.5	6332.51
65	1.7463e+09	6.68439e+06	1.40766e+09	6.62494e+06	3.38642e+08	59447.3	5696.51
66	1.5768e+09	6.69372e+06	1.38263e+09	6.64135e+06	1.94178e+08	52367.5	3707.98
67	1.73729e+09	6.98007e+06	1.43405e+09	6.9321e+06	3.03239e+08	47977.4	6320.45
68	1.5754e+09	6.66211e+06	1.35413e+09	6.60986e+06	2.21269e+08	52258.3	4234.14
69	1.65231e+09	6.92861e+06	1.38103e+09	6.88315e+06	2.71288e+08	45458.8	5967.78
70	1.77608e+09	6.71929e+06	1.3922e+09	6.65984e+06	3.83885e+08	59457.6	6456.45
71	1.66087e+09	6.65018e+06	1.37339e+09	6.60401e+06	2.87473e+08	46170.4	6226.35
72	1.7148e+09	6.68442e+06	1.39128e+09	6.63104e+06	3.23521e+08	53382.1	6060.47
73	1.61207e+09	6.81851e+06	1.37415e+09	6.76766e+06	2.3792e+08	50847.7	4679.07
74	1.6896e+09	6.5776e+06	1.31235e+09	6.51998e+06	3.77247e+08	57623.3	6546.77
75	1.60689e+09	6.53327e+06	1.30476e+09	6.48155e+06	3.02131e+08	51719.2	5841.75
76	1.62101e+09	6.6816e+06	1.38791e+09	6.62824e+06	2.331e+08	53359.6	4368.48
77	1.57441e+09	6.72442e+06	1.39502e+09	6.6778e+06	1.79398e+08	46618.8	3848.19
78	1.62167e+09	6.89069e+06	1.40037e+09	6.84272e+06	2.21307e+08	47962.7	4614.15
79	1.61424e+09	6.64629e+06	1.39461e+09	6.59832e+06	2.19628e+08	47976.9	4577.8
80	1.49526e+09	6.86379e+06	1.39916e+09	6.83104e+06	9.60977e+07	32754	2933.92
81	1.60143e+09	6.64867e+06	1.38166e+09	6.60105e+06	2.19766e+08	47623.6	4614.65
82	1.82474e+09	6.80539e+06	1.40765e+09	6.76644e+06	4.17092e+08	38950.8	10708.2
83	1.59277e+09	6.62463e+06	1.39839e+09	6.57612e+06	1.94372e+08	48509.4	4006.89
84	1.84164e+09	6.64973e+06	1.37423e+09	6.6003e+06	4.67416e+08	49431.1	9455.91
85	1.58771e+09	6.67349e+06	1.33577e+09	6.6301e+06	2.51941e+08	43384.9	5807.11
86	1.69458e+09	6.63337e+06	1.33489e+09	6.57428e+06	3.59688e+08	59089.2	6087.21
87	1.59849e+09	6.52425e+06	1.3274e+09	6.4856e+06	2.71092e+08	38651	7013.86
88	1.74151e+09	6.74317e+06	1.35171e+09	6.69327e+06	3.89802e+08	49897.4	7812.07
89	1771874017	6.68534e+06	1.38522e+09	6.62542e+06	3.86653e+08	59915	6453.36
90	1.6771e+09	6.77345e+06	1.39421e+09	6.72129e+06	2.82895e+08	52159.2	5423.69
91	1.69238e+09	6.93459e+06	1.427e+09	6.87758e+06	2.65382e+08	57011.7	4654.86
92	1.66387e+09	6.57039e+06	1.37894e+09	6.51747e+06	2.84925e+08	52920.6	5384.02
93	1.58026e+09	6.50814e+06	1.3071e+09	6.45939e+06	2.73165e+08	48754.8	5602.83
94	1.62455e+09	6.8433e+06	1.38044e+09	6.79163e+06	2.44108e+08	51670.7	4724.3
95	1.5625e+09	6.68828e+06	1.311e+09	6.63681e+06	2.51499e+08	51471.1	4886.21
96	1.52106e+09	6.34976e+06	1.32584e+09	6.30235e+06	1.95214e+08	47413.7	4117.25
97	1.70506e+09	6.52994e+06	1.29767e+09	6.46671e+06	4.07388e+08	63230.4	6442.93
98	1.68705e+09	6.88094e+06	1.41679e+09	6.83553e+06	2.70258e+08	45409.8	5951.54
99	1.68776e+09	6.3841e+06	1.31223e+09	6.33199e+06	3.7553e+08	52116.8	7205.53
100	1.6894e+09	6.43967e+06	1.31562e+09	6.39685e+06	3.73776e+08	42823	8728.41
101	1.64196e+09	6.76141e+06	1.3698e+09	6.71489e+06	2.72161e+08	46518.8	5850.56
102	1.61535e+09	6.68109e+06	1.33228e+09	6.62734e+06	2.83072e+08	53749.6	5266.49
103	1.73227e+09	6.77037e+06	1.38408e+09	6.71495e+06	3.48196e+08	55416.5	6283.25
104	1.62727e+09	6.61358e+06	1.32578e+09	6.5609e+06	3.01482e+08	52676.5	5723.27
105	1.65031e+09	6.66542e+06	1.38884e+09	6.61559e+06	2.61467e+08	49831.9	5246.97
106	1.64536e+09	6.72029e+06	1.28857e+09	6.67227e+06	3.56793e+08	48024.6	7429.38
107	1.66268e+09	6.59109e+06	1.35877e+09	6.53861e+06	3.03914e+08	52483.7	5790.64
108	1.66753e+09	6.71687e+06	1.34891e+09	6.66881e+06	3.18617e+08	48055.4	6630.2
109	1.72731e+09	6.87722e+06	1.41427e+09	6.83512e+06	3.13033e+08	42096.5	7436.08
110	1.62873e+09	6.8509e+06	1.44463e+09	6.80519e+06	1.84106e+08	45705.5	4028.1
111	1.59217e+09	6.65283e+06	1.32174e+09	6.61289e+06	2.70421e+08	39940.7	6770.56
112	1.65749e+09	6.7149e+06	1.40154e+09	6.66591e+06	2.55959e+08	48985.6	5225.19
113	1.70824e+09	6.52233e+06	1.33486e+09	6.46041e+06	3.7338e+08	61916.5	6030.37
114	1.86063e+09	6.84784e+06	1412183193	6.78922e+06	4.48445e+08	58617.9	7650.31
115	1.63935e+09	6.88232e+06	1.34173e+09	6.82694e+06	2.97622e+08	55380	5374.18
116	1.76191e+09	6.64148e+06	1.37649e+09	6.59346e+06	3.85414e+08	48012.5	8027.36
117	1.77483e+09	6.72758e+06	1.37097e+09	6.68253e+06	4.03858e+08	45047.8	8965.1
118	1.55481e+09	6.78543e+06	1.34966e+09	6.74297e+06	2.05147e+08	42458	4831.76
119	1.63253e+09	6.59157e+06	1.32823e+09	6.55208e+06	3.04304e+08	39489.7	7705.9
120	1.72987e+09	6.7397e+06	1.37289e+09	6.68567e+06	3.56983e+08	54027.2	6607.47
121	1.6945e+09	6.883e+06	1.37477e+09	6.83335e+06	3.19738e+08	49644.5	6440.55
122	1.56265e+09	6.49045e+06	1.31795e+09	6.44309e+06	2.44703e+08	47355.2	5167.4
123	1.78262e+09	6.72466e+06	1.39826e+09	6.66498e+06	3.84364e+08	59685.5	6439.82
124	1.63899e+09	6.87719e+06	1.41253e+09	6.83206e+06	2.26458e+08	45128.8	5018.05
125	1.69276e+09	6.61997e+06	1.36055e+09	6.57462e+06	3.32217e+08	45347.1	7326.07
126	1.61166e+09	6.44176e+06	1.32127e+09	6.38645e+06	2.90387e+08	55311.9	5249.99
127	1.62206e+09	6.99415e+06	1.40151e+09	6.94235e+06	2.20549e+08	51801.8	4257.56
128	1.64697e+09	6.71007e+06	1.35859e+09	6.66279e+06	2.88382e+08	47278.6	6099.63
129	1.60839e+09	6.74261e+06	1.33957e+09	6.6893e+06	2.68814e+08	53314.4	5042.05
130	1.66445e+09	6.70672e+06	1.40095e+09	6.65784e+06	2.63492e+08	48886.5	5389.87
131	1.64025e+09	6.83587e+06	1.39133e+09	6.77989e+06	2.48925e+08	55984.7	4446.29
132	1.55204e+09	6.48859e+06	1.36087e+09	6.44188e+06	1.91172e+08	46709.3	4092.8
133	1.68736e+09	6.69773e+06	1.37486e+09	6.63943e+06	3.12497e+08	58297.2	5360.42
134	1.69517e+09	6.72568e+06	1.35874e+09	6.6733e+06	3.36425e+08	52384.2	6422.26
135	1.69702e+09	6.61409e+06	1.35743e+09	6.5669e+06	3.39593e+08	47194.7	7195.57
136	1.58775e+09	6.72153e+06	1.37006e+09	6.66955e+06	2.17685e+08	51983.3	4187.6
137	1.58206e+09	6.90322e+06	1.39764e+09	6.85786e+06	1.84414e+08	45355.2	4065.99
138	1.67911e+09	6.59914e+06	1.33249e+09	6.54831e+06	3.4662e+08	50829	6819.34
139	1.63107e+09	6.74343e+06	1.33944e+09	6.6907e+06	2.91628e+08	52731.1	5530.47
140	1.77062e+09	6.82006e+06	1.39515e+09	6.77087e+06	3.75464e+08	49189.6	7632.99
141	1.72137e+09	6.8609e+06	1.40747e+09	6.80807e+06	3.13898e+08	52831.9	5941.45
142	1.59817e+09	6.47295e+06	1.32442e+09	6.42525e+06	2.73756e+08	47691.2	5740.19
143	1.60351e+09	6.80995e+06	1.35976e+09	6.7547e+06	2.43754e+08	55246.7	4412.11
144	1.55188e+09	6.65222e+06	1.33303e+09	6.60724e+06	2.18852e+08	44985.5	4864.95
145	1.60026e+09	6.8451e+06	1.37798e+09	6.79435e+06	2.22284e+08	50757.1	4379.37
146	1.59201e+09	6.94992e+06	1.41483e+09	6.90549e+06	1.77179e+08	44436.1	3987.28
147	1.52448e+09	6.76614e+06	1.38797e+09	6.72864e+06	1.36507e+08	37493.4	3640.83
148	1.67432e+09	6.56788e+06	1.37854e+09	6.52311e+06	2.95773e+08	44771.8	6606.25
149	1.64855e+09	7.0984e+06	1.45834e+09	7.04808e+06	1.90214e+08	50319.5	3780.12
150	1.7888e+09	6.5817e+06	1.38657e+09	6.53205e+06	4.0223e+08	49653.4	8100.77
151	1.58023e+09	6.5472e+06	1.36352e+09	6.49826e+06	2.16715e+08	48945.9	4427.64
152	1.485e+09	6.72311e+06	1.39189e+09	6.69305e+06	9.31047e+07	30057.4	3097.56
153	1.62398e+09	6.61887e+06	1.3373e+09	6.56607e+06	2.86686e+08	52795.7	5430.09
154	1.63186e+09	6.59895e+06	1.34738e+09	6.55113e+06	2.84487e+08	47821.7	5948.91
155	1.6457e+09	6.81456e+06	1.37476e+09	6.76654e+06	2.70942e+08	48011.7	5643.25
156	1.79114e+09	6.90866e+06	1.42912e+09	6.86458e+06	3.62025e+08	44070.2	8214.72
157	1.57333e+09	6.67748e+06	1.3701e+09	6.62851e+06	2.03235e+08	48975.6	4149.72
158	1.88434e+09	6.55819e+06	1.35193e+09	6.50772e+06	5.32413e+08	50468	10549.5
159	1.54342e+09	6.61039e+06	1.32792e+09	6.56033e+06	2.15499e+08	50057.6	4305.02
160	1.68036e+09	6.6031e+06	1.34054e+09	6.54714e+06	3.39821e+08	55968.4	6071.66
161	1.5917e+09	6.66168e+06	1.36208e+09	6.61415e+06	2.29625e+08	47529.9	4831.16
162	1.7665e+09	6.65327e+06	1.37226e+09	6.59418e+06	3.94239e+08	59084.9	6672.41
163	1.66695e+09	6.46141e+06	1.32006e+09	6.40866e+06	3.46882e+08	52755.2	6575.31
164	1.61652e+09	6.32342e+06	1.33461e+09	6.26878e+06	2.8191e+08	54643.2	5159.09
165	1.78641e+09	6.87549e+06	1.41301e+09	6.81533e+06	3.73403e+08	60152.8	6207.58
166	1.74557e+09	7.14701e+06	1.49553e+09	7.0937e+06	2.50043e+08	53308.5	4690.49
167	1.67762e+09	6.77164e+06	1.3888e+09	6.72172e+06	2.88812e+08	49926.1	5784.79
168	1.57548e+09	6.67982e+06	1.3591e+09	6.63267e+06	2.16374e+08	47151.6	4588.9
169	1.57511e+09	6.5586e+06	1.34667e+09	6.50685e+06	2.28438e+08	51751.1	4414.18
170	1.66143e+09	6.39115e+06	1.28478e+09	6.33198e+06	3.76651e+08	59169.9	6365.59
171	1.5726e+09	6.70396e+06	1.34844e+09	6.66201e+06	2.24159e+08	41941	5344.63
172	1.66408e+09	6.61969e+06	1.34574e+09	6.57232e+06	3.18334e+08	47371	6720.03
173	1.66025e+09	6.66594e+06	1.3984e+09	6.62413e+06	2.61853e+08	41809.4	6263.02
174	1.66035e+09	6.6508e+06	1.37242e+09	6.59678e+06	2.87927e+08	54025.9	5329.42
175	1.6491e+09	6.8828e+06	1.42693e+09	6.82706e+06	2.2217e+08	55745.9	3985.41
176	1.69244e+09	6.42292e+06	1.34842e+09	6.37162e+06	3.44021e+08	51305.1	6705.4
177	1.58297e+09	6.7808e+06	1.36552e+09	6.72711e+06	2.17458e+08	53687.4	4050.44
178	1.79319e+09	6.91117e+06	1.41593e+09	6.85081e+06	3.77262e+08	60355.3	6250.7
179	1.68444e+09	6.63266e+06	1.34402e+09	6.57553e+06	3.40428e+08	57130.3	5958.8
180	1.68472e+09	6.86937e+06	1.40001e+09	6.81332e+06	2.84705e+08	56053.8	5079.13
181	1.77957e+09	6.78997e+06	1.39848e+09	6.73277e+06	3.81092e+08	57202	6662.22
182	1.54556e+09	6.76021e+06	1.39749e+09	6.72003e+06	1.48068e+08	40183.9	3684.75
183	1.65067e+09	6.86012e+06	1.45485e+09	6.81059e+06	1.9582e+08	49529.4	3953.62
184	1.52534e+09	6.53221e+06	1.31661e+09	6.48506e+06	2.08728e+08	47147.2	4427.15
185	1.55673e+09	6.6596e+06	1.34563e+09	6.61207e+06	2.111e+08	47530.2	4441.4
186	1.6114e+09	6.76252e+06	1.39397e+09	6.71573e+06	2.17421e+08	46789.4	4646.8
187	1.64112e+09	6.76419e+06	1.37806e+09	6.71055e+06	2.63058e+08	53634.6	4904.63
188	1.59946e+09	6.84778e+06	1.37149e+09	6.79563e+06	2.27966e+08	52145.9	4371.69
189	1.7001e+09	6.78525e+06	1.37216e+09	6.7315e+06	3.27935e+08	53748.7	6101.25
190	1.65289e+09	6.70327e+06	1.40092e+09	6.64641e+06	2.5197e+08	56852.7	4431.98
191	1.6471e+09	6.62006e+06	1.37716e+09	6.56974e+06	2.69941e+08	50318.4	5364.66
192	1.63836e+09	6.70924e+06	1.37861e+09	6.65756e+06	2.59744e+08	51685.7	5025.46
193	1.62622e+09	6.8881e+06	1.40026e+09	6.83418e+06	2.25958e+08	53913.6	4191.11
194	1.5284e+09	6.81707e+06	1.3713e+09	6.76904e+06	1.57106e+08	48033.4	3270.77
195	1.59633e+09	6.62163e+06	1.35126e+09	6.56986e+06	2.45063e+08	51770.3	4733.65
196	1.62454e+09	6.68031e+06	1.38161e+09	6.63128e+06	2.42933e+08	49028.4	4954.94
197	1.90407e+09	6.62313e+06	1.33062e+09	6.56036e+06	5.73452e+08	62773.5	9135.25
198	1.66743e+09	6.54343e+06	1.37489e+09	6.49678e+06	2.92534e+08	46649.6	6270.88
199	1.47784e+09	6.64092e+06	1.36796e+09	6.60605e+06	1.09883e+08	34871.5	3151.07
200	1.71478e+09	6.79592e+06	1.3651e+09	6.73828e+06	3.49685e+08	57632.2	6067.53
201	1.77537e+09	6.86494e+06	1.40018e+09	6.81485e+06	3.75191e+08	50091.2	7490.16
202	1.58349e+09	6.66248e+06	1.38643e+09	6.61791e+06	1.97063e+08	44573.6	4421.08
203	1.63249e+09	6.6214e+06	1.34757e+09	6.57722e+06	2.84925e+08	44176.6	6449.67
204	1.58356e+09	6.69676e+06	1.37258e+09	6.64836e+06	2.10972e+08	48394.1	4359.46
205	1.58384e+09	6.895e+06	1.40533e+09	6.84877e+06	1.78508e+08	46237.6	3860.68
206	1.68793e+09	6.52577e+06	1.32673e+09	6.46896e+06	3.61201e+08	56805.3	6358.57
207	1.84673e+09	6.80064e+06	1.39364e+09	6.73311e+06	4.53093e+08	67523.2	6710.19
208	1.57386e+09	6.66969e+06	1.34985e+09	6.61868e+06	2.24008e+08	51009.6	4391.49
209	1.61381e+09	6.68765e+06	1.35002e+09	6.63978e+06	2.63799e+08	47864.2	5511.4
210	1.74135e+09	6.74888e+06	1.44074e+09	6.702e+06	3.00602e+08	46877.9	6412.44
211	1.70706e+09	6.73092e+06	1.42022e+09	6.68902e+06	2.86842e+08	41897.1	6846.34
212	1.5522e+09	6.60738e+06	1.35355e+09	6.55676e+06	1.98654e+08	50613.7	3924.91
213	1.68465e+09	6.78401e+06	1.38011e+09	6.72791e+06	3.04542e+08	56093.2	5429.21
214	1.63412e+09	6.71173e+06	1.37493e+09	6.65712e+06	2.5919e+08	54608	4746.39
215	1.62819e+09	6.77563e+06	1.42848e+09	6.72596e+06	1.9971e+08	49675.7	4020.28
216	1.68725e+09	6.62807e+06	1.35238e+09	6.58397e+06	3.34874e+08	44098	7593.85
217	1.59765e+09	6.41777e+06	1.33193e+09	6.36576e+06	2.65717e+08	52005.7	5109.39
218	1.70047e+09	6.70324e+06	1.38595e+09	6.65124e+06	3.14515e+08	52004.5	6047.83
219	1.57502e+09	6.33017e+06	1.37182e+09	6.2821e+06	2.03197e+08	48071.5	4226.99
220	1.68734e+09	6.66595e+06	1.3075e+09	6.61242e+06	3.79844e+08	53527	7096.3
221	1.70798e+09	6.70219e+06	1.39832e+09	6.64789e+06	3.09667e+08	54305	5702.37
222	1.41322e+09	6.46444e+06	1.29361e+09	6.43223e+06	1.19613e+08	32208.8	3713.66
223	1.60919e+09	6.75662e+06	1.39852e+09	6.70816e+06	2.10673e+08	48452.3	4348.04
224	1.70898e+09	7.00334e+06	1.40426e+09	6.94731e+06	3.04726e+08	56028.5	5438.77
225	1.65854e+09	6.96308e+06	1.39464e+09	6.91587e+06	2.63895e+08	47209	5589.93
226	1.52967e+09	6.38641e+06	1.31265e+09	6.33846e+06	2.17013e+08	47949.3	4525.89
227	1.6459e+09	6.8728e+06	1.42248e+09	6.82034e+06	2.23423e+08	52461.7	4258.78
228	1.499e+09	6.61275e+06	1.33802e+09	6.57149e+06	1.60988e+08	41255.4	3902.22
229	1.60974e+09	6.93532e+06	1372559397	6.87841e+06	2.37183e+08	56910.3	4167.67
230	1.54351e+09	6.49006e+06	1.34513e+09	6.45213e+06	1.98381e+08	37932.3	5229.86
231	1.77368e+09	6.79325e+06	1439876851	6.7397e+06	3.33806e+08	53554	6233.07
232	1.59866e+09	6.63236e+06	1.36914e+09	6.57768e+06	2.29515e+08	54688.9	4196.73
233	1.80728e+09	6.81716e+06	1.41309e+09	6.76414e+06	3.94185e+08	53020.9	7434.52
234	1.56112e+09	6.54602e+06	1.32294e+09	6.49488e+06	2.38186e+08	51134.7	4658
235	1.6822e+09	6.67791e+06	1.35107e+09	6.61836e+06	3.31126e+08	59548.7	5560.59
236	1.70467e+09	6.84829e+06	1.42441e+09	6.792e+06	2.80256e+08	56292.3	4978.58
237	1.58266e+09	6.76217e+06	1.37928e+09	6.70991e+06	2.03384e+08	52261	3891.71
238	1.58012e+09	6.44133e+06	1.31974e+09	6.38891e+06	2.60373e+08	52421.6	4966.91
239	1.68192e+09	6.67074e+06	1.37229e+09	6.61694e+06	3.09629e+08	53800.8	5755.1
240	1.71316e+09	6.64234e+06	1.39249e+09	6.58174e+06	3.2067e+08	60596.2	5291.92
241	1.69791e+09	6.92743e+06	1.39842e+09	6.86936e+06	2.99491e+08	58073.5	5157.11
242	1.53885e+09	6.60558e+06	1.34742e+09	6.55947e+06	1.91423e+08	46107.7	4151.66
243	1.64206e+09	6.74088e+06	1.4286e+09	6.68826e+06	2.13454e+08	52624	4056.2
244	1.57645e+09	6.72443e+06	1.36331e+09	6.67709e+06	2.13143e+08	47341.7	4502.22
245	1.645e+09	6.79894e+06	1.38388e+09	6.74265e+06	2.61114e+08	56284.6	4639.17
246	1.61853e+09	6.64553e+06	1.36128e+09	6.59529e+06	2.5725e+08	50232.2	5121.21
247	1.50718e+09	6.49615e+06	1.36581e+09	6.45515e+06	1.41373e+08	40997.4	3448.34
248	1.75439e+09	6.68039e+06	1.36942e+09	6.62065e+06	3.84976e+08	59735.9	6444.63
249	1.5499e+09	6.72434e+06	1.38253e+09	6.67753e+06	1.67368e+08	46807.8	3575.65
250	1.85996e+09	6.75971e+06	1.39712e+09	6.71231e+06	4.62836e+08	47395.2	9765.46
251	1.58808e+09	6.63435e+06	1.33933e+09	6.58754e+06	2.48747e+08	46810.5	5313.91
252	1.51027e+09	6.5984e+06	1.36142e+09	6.54757e+06	1.48857e+08	50830.6	2928.48
253	1.64041e+09	6.61464e+06	1.35244e+09	6.55975e+06	2.87967e+08	54895.8	5245.71
254	1.72174e+09	6.80514e+06	1.36542e+09	6.7513e+06	3.56321e+08	53842.2	6617.88
255	1.54758e+09	6.61077e+06	1.37255e+09	6.56004e+06	1.75034e+08	50728.9	3450.39
256	1.54008e+09	6.93503e+06	1.42811e+09	6.89875e+06	1.11967e+08	36283.8	3085.87
257	1.6171e+09	6.70062e+06	1.3883e+09	6.64638e+06	2.28802e+08	54243.2	4218.08
258	1.63627e+09	6.69515e+06	1.38238e+09	6.63824e+06	2.5389e+08	56911.7	4461.11
259	1.56189e+09	6.72748e+06	1.37276e+09	6.68479e+06	1.89123e+08	42694.8	4429.64
260	1.56147e+09	6.79739e+06	1.38445e+09	6.74693e+06	1.77024e+08	50459.9	3508.21
261	1.56006e+09	6.72734e+06	1.36137e+09	6.68376e+06	1.9869e+08	43580.2	4559.18
262	1.55306e+09	6.77001e+06	1.38754e+09	6.7194e+06	1.65519e+08	50607.4	3270.66
263	1.74184e+09	6.72263e+06	1.37185e+09	6.66298e+06	3.69992e+08	59651.6	6202.56
264	1.67393e+09	6.67711e+06	1.34952e+09	6.616e+06	3.24411e+08	61109.5	5308.68
265	1.66445e+09	6.8323e+06	1.40618e+09	6.78982e+06	2.58271e+08	42470.6	6081.16
266	1.66107e+09	6.79853e+06	1.33637e+09	6.74267e+06	3.24701e+08	55867.2	5812.01
267	1.57236e+09	6.70683e+06	1.38677e+09	6.65967e+06	1.85589e+08	47159.4	3935.36
268	1.57303e+09	6.30974e+06	1.29917e+09	6.26534e+06	2.73862e+08	44405.1	6167.34
269	1.58722e+09	6.76048e+06	1.37086e+09	6.71339e+06	2.16354e+08	47087.9	4594.69
270	1.65895e+09	6.47427e+06	1.35455e+09	6.42065e+06	3.04407e+08	53618.3	5677.29
271	1.75189e+09	6.79684e+06	1.38933e+09	6.74028e+06	3.62559e+08	56561.2	6410.04
272	1.6515e+09	6.72127e+06	1.34543e+09	6.66432e+06	3.06068e+08	56950.2	5374.31
273	1.59214e+09	6.84481e+06	1.36105e+09	6.79539e+06	2.31093e+08	49419	4676.19
274	1.60405e+09	6.81946e+06	1.43232e+09	6.76998e+06	1.71734e+08	49477.4	3470.97
275	1730651243	6.57628e+06	1.35889e+09	6.52913e+06	3.7176e+08	47149.7	7884.68
276	1.67525e+09	6.64159e+06	1.3735e+09	6.59703e+06	3.01752e+08	44561.8	6771.53
277	1.79268e+09	6.70072e+06	1.4187e+09	6.64995e+06	3.73981e+08	50773.1	7365.73
278	1.58902e+09	6.48922e+06	1.34411e+09	6.4444e+06	2.44906e+08	44815.8	5464.72
279	1.7295e+09	6.7514e+06	1.33077e+09	6.6901e+06	3.98725e+08	61301	6504.37
280	1.72649e+09	6.59915e+06	1.33739e+09	6.53632e+06	3.89099e+08	62831.7	6192.71
281	1.60914e+09	6.61695e+06	1.37404e+09	6.56515e+06	2.35103e+08	51801.2	4538.55
282	1.56317e+09	6.49487e+06	1.32563e+09	6.44554e+06	2.37542e+08	49331.7	4815.19
283	1.69166e+09	6.85338e+06	1.40935e+09	6.80121e+06	2.8231e+08	52179.1	5410.41
284	1.71609e+09	6.82815e+06	1.41574e+09	6.77792e+06	3.00345e+08	50236.3	5978.64
285	1.69543e+09	6.50501e+06	1.34821e+09	6.46696e+06	3.47224e+08	38053.2	9124.7
286	1.64129e+09	6.72845e+06	1.35348e+09	6.67007e+06	2.87807e+08	58378.6	4930.01
287	1.57487e+09	6.61585e+06	1.35875e+09	6.5626e+06	2.16123e+08	53253.1	4058.41
288	1.73565e+09	6.7068e+06	1.39685e+09	6.65004e+06	3.38796e+08	56751.5	5969.82
289	1.59188e+09	6.53009e+06	1.27594e+09	6.47497e+06	3.15938e+08	55120.2	5731.81
290	1.64361e+09	6.67526e+06	1.36113e+09	6.63209e+06	2.82475e+08	43168	6543.62
291	1.80561e+09	6.67201e+06	1.39096e+09	6.60826e+06	4.14648e+08	63750.3	6504.25
292	1.67421e+09	6.66712e+06	1.39333e+09	6.61342e+06	2.80883e+08	53708.1	5229.8
293	1.72605e+09	6.75233e+06	1.37423e+09	6.69415e+06	3.51827e+08	58182.4	6046.97
294	1.66486e+09	6.6459e+06	1.38349e+09	6.58924e+06	2.81375e+08	56655.9	4966.38
295	1.72322e+09	6.75508e+06	1.43793e+09	6.7077e+06	2.85292e+08	47383.9	6020.85
296	1.72269e+09	6.65347e+06	1.39902e+09	6.61507e+06	3.23671e+08	38401.5	8428.6
297	1.60413e+09	6.69433e+06	1.36572e+09	6.64384e+06	2.3841e+08	50495.6	4721.41
298	1.61888e+09	6.66504e+06	1.39436e+09	6.61985e+06	2.24527e+08	45186.1	4968.94
299	1.65846e+09	6.7085e+06	1.35607e+09	6.65938e+06	3.02384e+08	49121.3	6155.86
300	1.64339e+09	6.57575e+06	1.3417e+09	6.53198e+06	3.01685e+08	43767.7	6892.87
301	1.69341e+09	6.69883e+06	1.39631e+09	6.64049e+06	2.97097e+08	58338.3	5092.66
302	1.44732e+09	6.34271e+06	1.29313e+09	6.30317e+06	1.54191e+08	39537.4	3899.87
303	1.59719e+09	6.67848e+06	1.35091e+09	6.6402e+06	2.4628e+08	38283.6	6433.02
304	1.55406e+09	6.72548e+06	1.36499e+09	6.68223e+06	1.89071e+08	43250.8	4371.49
305	1.81818e+09	6.85265e+06	1.42049e+09	6.8012e+06	3.97683e+08	51450	7729.5
306	1.49777e+09	6.48525e+06	1.30606e+09	6.43508e+06	1.91715e+08	50176.7	3820.81
307	1.79738e+09	6.79667e+06	1.42279e+09	6.74199e+06	3.74588e+08	54675.6	6851.1
308	1683944292	6.69305e+06	1.35307e+09	6.63215e+06	3.30874e+08	60901	5432.98
309	1.63073e+09	6.808e+06	1.4267e+09	6.75732e+06	2.04026e+08	50678.6	4025.89
310	1.49741e+09	6.64514e+06	1.3701e+09	6.6068e+06	1.27312e+08	38337.4	3320.83
311	1.58395e+09	6.8156e+06	1.35492e+09	6.76736e+06	2.2903e+08	48239.4	4747.77
312	1.594e+09	6.8828e+06	1.40853e+09	6.83309e+06	1.85474e+08	49708	3731.26
313	1.43661e+09	6.49765e+06	1.32743e+09	6.46625e+06	1.09184e+08	31401.6	3477.04
314	1.68822e+09	6.58898e+06	1.32805e+09	6.53752e+06	3.60163e+08	51455.7	6999.47
315	1.60365e+09	6.64715e+06	1.34456e+09	6.59862e+06	2.59093e+08	48523	5339.6
316	1.6056e+09	6.91178e+06	1.40857e+09	6.86214e+06	1.97032e+08	49644.6	3968.85
317	1.54381e+09	6.75368e+06	1.3638e+09	6.70388e+06	1.80011e+08	49806.5	3614.22
318	1.66043e+09	6.93479e+06	1.40654e+09	6.8769e+06	2.5389e+08	57895.8	4385.3
319	1.81994e+09	6.88601e+06	1.44025e+09	6.83425e+06	3.79691e+08	51761.5	7335.4
320	1.62553e+09	6.54791e+06	1.31215e+09	6.50033e+06	3.13386e+08	47580.9	6586.39
321	1.55181e+09	6.62101e+06	1.39319e+09	6.58125e+06	1.58626e+08	39755.2	3990.08
322	1.72822e+09	6.66087e+06	1.35796e+09	6.59683e+06	3.70265e+08	64043	5781.51
323	1.8828e+09	6.77009e+06	1.37752e+09	6.7099e+06	5.05278e+08	60189.7	8394.76
324	1.82908e+09	6.73857e+06	1.37296e+09	6.69152e+06	4.56122e+08	47041.3	9696.19
325	1.69396e+09	6.7363e+06	1.35783e+09	6.68099e+06	3.36126e+08	55304.3	6077.76
326	1.81265e+09	6.77052e+06	1.37362e+09	6.72248e+06	439026558	48034.6	9139.8
327	1.59547e+09	6.59593e+06	1.38824e+09	6.55701e+06	2.07228e+08	38915.6	5325.06
328	1.66091e+09	6.61617e+06	1.36587e+09	6.57022e+06	2.95033e+08	45959.1	6419.47
329	1.6413e+09	6.89587e+06	1.40842e+09	6.84526e+06	2.32878e+08	50606.4	4601.75
330	1.74381e+09	6.6578e+06	1.40092e+09	6.60438e+06	3.42883e+08	53419.5	6418.68
331	1.55408e+09	6.49137e+06	1.32769e+09	6.43916e+06	2.26386e+08	52218.1	4335.38
332	1.62014e+09	6.77143e+06	1.39235e+09	6.72199e+06	2.27788e+08	49434.8	4607.84
333	1.52482e+09	6.63529e+06	1.35953e+09	6.59013e+06	1.6529e+08	45159.4	3660.15
334	1.55283e+09	6.55054e+06	1.33529e+09	6.50188e+06	2.17542e+08	48654.5	4471.15
335	1.65967e+09	6.51731e+06	1.33779e+09	6.464e+06	3.21875e+08	53309.3	6037.88
336	1.54717e+09	6.54559e+06	1.32757e+09	6.50513e+06	2.19605e+08	40465.2	5427
337	1.63833e+09	6.50222e+06	1.33608e+09	6.45094e+06	3.02255e+08	51289.8	5893.07
338	1.69244e+09	6.87515e+06	1.40595e+09	6.8259e+06	2.86488e+08	49254.4	5816.49
339	1.78908e+09	6.96449e+06	1.41547e+09	6.90828e+06	3.73607e+08	56205.1	6647.2
340	1.55957e+09	6.44551e+06	1.33611e+09	6.39705e+06	2.23456e+08	48459	4611.25
341	1.72437e+09	6.81561e+06	1.42855e+09	6.75588e+06	2.9582e+08	59733.1	4952.36
342	1.60316e+09	6.7253e+06	1.38208e+09	6.68449e+06	2.21083e+08	40808.4	5417.58
343	1.62957e+09	6.70971e+06	1.37861e+09	6.65911e+06	2.50954e+08	50592.2	4960.32
344	1.56625e+09	6.70126e+06	1.39641e+09	6.6512e+06	1.69838e+08	50060.5	3392.65
345	1.62354e+09	6.70331e+06	1.37463e+09	6.65275e+06	2.48917e+08	50555.8	4923.61
346	1.65259e+09	6.82499e+06	1.39798e+09	6.7739e+06	2.54605e+08	51093.5	4983.13
347	1.90118e+09	6.85129e+06	1.38411e+09	6.79096e+06	5.17068e+08	60331.7	8570.41
348	1.66004e+09	6.76343e+06	1.39278e+09	6.70499e+06	2.67265e+08	58442.6	4573.12
349	1.68538e+09	6.42839e+06	1.33211e+09	6.37567e+06	3.53272e+08	52719.3	6700.99
350	1.62206e+09	6.8539e+06	1.42652e+09	6.80975e+06	1.95543e+08	44149	4429.15
351	1.66645e+09	6.58903e+06	1.34336e+09	6.53306e+06	3.23092e+08	55969.4	5772.65
352	1.58357e+09	6.38957e+06	1.30666e+09	6.33765e+06	2.76914e+08	51928.8	5332.58
353	1.64009e+09	6.60182e+06	1.37411e+09	6.55467e+06	2.65977e+08	47149.5	5641.13
354	1.70668e+09	6.7532e+06	1.31898e+09	6.69969e+06	3.87702e+08	53514.6	7244.79
355	1.63103e+09	6.82859e+06	1.36759e+09	6.78518e+06	2.63434e+08	43416.7	6067.57
356	1.5757e+09	6.67844e+06	1.35238e+09	6.63469e+06	2.23314e+08	43744.2	5104.99
357	1.79676e+09	6.99006e+06	1.38527e+09	6.93703e+06	4.11489e+08	53024.1	7760.41
358	1.60964e+09	6.97422e+06	1.44004e+09	6.92207e+06	1.696e+08	52151.4	3252.07
359	1.58225e+09	6.71093e+06	1.37458e+09	6.6648e+06	2.07671e+08	46129.5	4501.93
360	1.45771e+09	6.44206e+06	1.34721e+09	6.40505e+06	1.10509e+08	37016.7	2985.37
361	1.70791e+09	6.49966e+06	1.33643e+09	6.43821e+06	3.71479e+08	61451.1	6045.11
362	1.58752e+09	6.62202e+06	1.38725e+09	6.57391e+06	2.00278e+08	48110.6	4162.87
363	1.62332e+09	6.63915e+06	1.36992e+09	6.58988e+06	2.534e+08	49270.3	5143.05
364	1.62749e+09	6.78009e+06	1.38968e+09	6.7302e+06	2.37804e+08	49886.8	4766.88
365	1.57555e+09	6.78352e+06	1.37406e+09	6.74328e+06	2.01491e+08	40247.9	5006.25
366	1.63324e+09	6.85774e+06	1.40621e+09	6.80577e+06	2.27032e+08	51968.5	4368.65
367	1.70151e+09	6.84901e+06	1.39609e+09	6.8084e+06	3.05417e+08	40618.5	7519.16
368	1.56095e+09	6.5676e+06	1.29985e+09	6.51536e+06	2.61101e+08	52242.3	4997.89
369	1.67194e+09	6.64806e+06	1.34478e+09	6.60055e+06	3.27161e+08	47514.8	6885.45
370	1.67399e+09	6.71907e+06	1.38546e+09	6.67008e+06	2.88534e+08	48990	5889.66
371	1.70291e+09	6.76206e+06	1.3628e+09	6.70532e+06	3.40118e+08	56739.3	5994.39
372	1.63171e+09	6.86672e+06	1.39527e+09	6.81299e+06	2.36441e+08	53731.8	4400.38
373	1.49732e+09	6.59112e+06	1.39233e+09	6.5545e+06	1.04988e+08	36616.3	2867.24
374	1.56552e+09	6.74489e+06	1.34188e+09	6.69303e+06	2.2364e+08	51865.2	4311.96
375	1.55629e+09	6.57364e+06	1.37604e+09	6.52327e+06	1.80256e+08	50370.9	3578.57
376	1.65092e+09	6.92039e+06	1.40201e+09	6.87332e+06	2.48911e+08	47066.4	5288.51
377	1.58621e+09	6.86081e+06	1.38981e+09	6.82146e+06	1.96394e+08	39358.1	4989.93
378	1.66889e+09	6.61958e+06	1.35602e+09	6.56608e+06	3.12872e+08	53491.2	5849.04
379	1.59593e+09	6.7637e+06	1.36128e+09	6.72567e+06	2.34654e+08	38029.4	6170.35
380	1.51214e+09	6.61605e+06	1.3441e+09	6.5728e+06	1.68039e+08	43242.2	3885.99
381	1.71632e+09	6.88358e+06	1.42744e+09	6.82537e+06	2.88882e+08	58218.5	4962.02
382	1.59888e+09	6.67071e+06	1.33456e+09	6.6242e+06	2.64318e+08	46515.3	5682.39
383	1.56978e+09	6.54511e+06	1.32377e+09	6.49509e+06	2.46009e+08	50019.7	4918.26
384	1.5471e+09	6.62282e+06	1.38951e+09	6.57619e+06	1.57596e+08	46630.6	3379.68
385	1.66832e+09	6.58136e+06	1.3709e+09	6.52541e+06	2.97417e+08	55952.8	5315.49
386	1.61989e+09	6.7191e+06	1.37562e+09	6.66341e+06	2.44273e+08	55689.4	4386.34
387	1.65107e+09	6.78217e+06	1.34875e+09	6.72372e+06	3.02316e+08	58455.8	5171.71
388	1.73006e+09	6.6081e+06	1.37245e+09	6.54585e+06	3.57609e+08	62247.3	5744.97
389	1.81649e+09	7.03077e+06	1.48659e+09	6.9691e+06	3.29899e+08	61671.1	5349.34
390	1.57029e+09	6.28921e+06	1.2651e+09	6.23954e+06	3.05187e+08	49671	6144.18
391	1.99377e+09	6.84107e+06	1.38281e+09	6.7871e+06	6.10959e+08	53969.8	11320.4
392	1.68887e+09	6.88271e+06	1.38719e+09	6.83302e+06	3.01686e+08	49690.1	6071.34
393	1.61233e+09	6.75387e+06	1.37996e+09	6.71196e+06	2.32373e+08	41908.1	5544.81
394	1.70725e+09	6.84273e+06	1.38682e+09	6.79701e+06	3.20431e+08	45718.6	7008.76
395	1.62571e+09	6.7169e+06	1.35935e+09	6.66242e+06	2.66364e+08	54484.7	4888.79
396	1.5521e+09	6.58793e+06	1.35146e+09	6.53607e+06	2.00638e+08	51867.3	3868.29
397	1.50124e+09	6.44807e+06	1.32149e+09	6.40993e+06	1.79747e+08	38139.6	4712.87
398	1.60035e+09	6.68899e+06	1.38813e+09	6.63859e+06	2.12212e+08	50402.7	4210.33
399	1.63898e+09	6.6068e+06	1.35048e+09	6.55503e+06	2.88496e+08	51767.6	5572.91
400	1.70384e+09	6.57281e+06	1.38428e+09	6.52086e+06	3.1956e+08	51954.5	6150.77
401	1.71612e+09	6.64971e+06	1.391e+09	6.60963e+06	3.25116e+08	40078.7	8111.93
402	1.7852e+09	6.93136e+06	1.41331e+09	6.87717e+06	3.7189e+08	54190.3	6862.68
403	1.55213e+09	6.61783e+06	1.38696e+09	6.56975e+06	1.65165e+08	48076.3	3435.47
404	1.60728e+09	6.56255e+06	1.37084e+09	6.51264e+06	2.36445e+08	49907.2	4737.69
405	1.63328e+09	6.4793e+06	1.34246e+09	6.42953e+06	2.90825e+08	49767	5843.74
406	1.63491e+09	6.78277e+06	1.36012e+09	6.73584e+06	2.74798e+08	46924.3	5856.2
407	1.69378e+09	6.64895e+06	1.38041e+09	6.59899e+06	3.13368e+08	49968	6271.36
408	1.70447e+09	7.03414e+06	1.38678e+09	6.97767e+06	3.17699e+08	56467.5	5626.23
409	1694466409	6.83783e+06	1.40064e+09	6.78258e+06	2.93828e+08	55254.5	5317.73
410	1.63316e+09	6.61684e+06	1.39299e+09	6.56343e+06	2.40175e+08	53407.5	4497.03
411	1.61145e+09	6.90982e+06	1.43658e+09	6.8598e+06	1.74867e+08	50019.4	3495.99
412	1.6653e+09	6.70108e+06	1.37259e+09	6.64388e+06	2.92709e+08	57193.4	5117.88
413	1.56908e+09	6.57972e+06	1.28834e+09	6.52906e+06	2.80741e+08	50656.6	5542.04
414	1.63824e+09	7.0981e+06	1.4702e+09	7.04795e+06	1.68048e+08	50150.2	3350.9
415	1.78032e+09	6.5394e+06	1.31426e+09	6.48334e+06	4.66058e+08	56065.9	8312.68
416	1.6607e+09	6.82117e+06	1.40673e+09	6.77961e+06	2.5397e+08	41559.5	6110.99
417	1.59515e+09	6.52465e+06	1.33432e+09	6.47584e+06	2.60828e+08	48812.6	5343.45
418	1.57693e+09	6.66764e+06	1.35934e+09	6.61484e+06	2.17591e+08	52799.8	4121.07
419	1.523e+09	6.72407e+06	1.40211e+09	6.68275e+06	1.20888e+08	41326.2	2925.21
420	1.67888e+09	6.65019e+06	1.32594e+09	6.59488e+06	3.52938e+08	55308.5	6381.26
421	1.57091e+09	6.93676e+06	1.41438e+09	6.89238e+06	1.56529e+08	44383.7	3526.73
422	1.79132e+09	6.77942e+06	1.3313e+09	6.71069e+06	4.6002e+08	68726.9	6693.45
423	1.73177e+09	6.73141e+06	1.38342e+09	6.67362e+06	3.48348e+08	57798.8	6026.91
424	1.65653e+09	6.64775e+06	1.3724e+09	6.59712e+06	2.84129e+08	50623.3	5612.6
425	1.62148e+09	6.6762e+06	1.38977e+09	6.62931e+06	2.31714e+08	46891.8	4941.46
426	1.70663e+09	6.77591e+06	1.38934e+09	6.72607e+06	3.17288e+08	49831.6	6367.21
427	1.54797e+09	6.82387e+06	1.4091e+09	6.77909e+06	1.38877e+08	44778.3	3101.43
428	1.83049e+09	6.68087e+06	1.36963e+09	6.62872e+06	4.60855e+08	52145.9	8837.81
429	1.66845e+09	6.66739e+06	1.36667e+09	6.62104e+06	3.01786e+08	46343.1	6511.99
430	1.56034e+09	6.64098e+06	1.34684e+09	6.58829e+06	2.13499e+08	52685.8	4052.31
431	1.59919e+09	6.9136e+06	1.41068e+09	6.86242e+06	1.8851e+08	51179.7	3683.3
432	1.55956e+09	6.5933e+06	1.34755e+09	6.54449e+06	2.12008e+08	48806.8	4343.81
433	1.54557e+09	6.75483e+06	1.36859e+09	6.70558e+06	1.76982e+08	49254.3	3593.23
434	1697600291	6.59819e+06	1.37338e+09	6.56915e+06	3.24219e+08	29040.5	11164.4
435	1.60788e+09	6.71687e+06	1.35873e+09	6.66158e+06	2.49153e+08	55288.9	4506.38
436	1.62784e+09	6.45022e+06	1.33402e+09	6.39712e+06	2.93817e+08	53098.3	5533.45
437	1.65824e+09	6.6282e+06	1.33961e+09	6.57865e+06	3.18636e+08	49552.1	6430.31
438	1.66465e+09	6.75478e+06	1.32714e+09	6.6994e+06	3.37508e+08	55383.5	6094.01
439	1.45607e+09	6.56203e+06	1.32815e+09	6.52725e+06	1.27925e+08	34778.3	3678.3
440	1.67256e+09	6.89473e+06	1.43142e+09	6.84303e+06	2.41134e+08	51701.5	4663.96
441	1.68124e+09	6.82528e+06	1.36808e+09	6.78167e+06	3.13152e+08	43610.4	7180.67
442	1.72064e+09	6.71638e+06	1.37016e+09	6.66862e+06	3.50477e+08	47760.7	7338.18
443	1.53789e+09	6.86627e+06	1.34508e+09	6.81773e+06	1.92807e+08	48537	3972.38
444	1.66533e+09	6.75109e+06	1.37515e+09	6.70546e+06	2.90179e+08	45624.9	6360.09
445	1.66482e+09	6.97607e+06	1.43816e+09	6.91763e+06	2.2666e+08	58435.9	3878.77
446	1.7909e+09	6.63523e+06	1.32263e+09	6.5741e+06	4.68272e+08	61136.8	7659.41
447	1.68922e+09	6.75932e+06	1.37684e+09	6.70299e+06	3.12387e+08	56323.3	5546.32
448	1.58226e+09	6.68608e+06	1.32756e+09	6.64756e+06	2.54703e+08	38514.5	6613.18
449	1.88465e+09	6.63934e+06	1.39275e+09	6.59923e+06	4.91896e+08	40110.1	12263.6
450	1.603e+09	6.67576e+06	1.35917e+09	6.62424e+06	2.43832e+08	51523.7	4732.42
451	1.57476e+09	6.5161e+06	1.34533e+09	6.47685e+06	2.29437e+08	39251.8	5845.26
452	1.58148e+09	6.66417e+06	1.37099e+09	6.61657e+06	2.10486e+08	47593.6	4422.58
453	1.58415e+09	6.82551e+06	1.37188e+09	6.77263e+06	2.1227e+08	52875.1	4014.56
454	1.75563e+09	6.71228e+06	1.34342e+09	6.65134e+06	4.12202e+08	60941.5	6763.9
455	1.61956e+09	7.17796e+06	1.46193e+09	7.13093e+06	1.57625e+08	47032.3	3351.41
456	1.64078e+09	6.78617e+06	1.38202e+09	6.73688e+06	2.58764e+08	49294.5	5249.35
457	1.4676e+09	6.44169e+06	1.33034e+09	6.39915e+06	1.37258e+08	42538	3226.71
458	1.69498e+09	6.9762e+06	1.4644e+09	6.93732e+06	2.30584e+08	38876.5	5931.18
459	1.57921e+09	6.56659e+06	1.36343e+09	6.51881e+06	2.15788e+08	47783.3	4515.97
460	1.7031e+09	6.74362e+06	1.3828e+09	6.69555e+06	3.20294e+08	48069.6	6663.14
461	1.6875e+09	6.74675e+06	1.41255e+09	6.69447e+06	2.7495e+08	52283.3	5258.85
462	1.622e+09	6.74998e+06	1.3587e+09	6.69412e+06	2.63291e+08	55866	4712.9
463	1.62708e+09	6.79207e+06	1.38625e+09	6.74115e+06	2.40832e+08	50923.8	4729.26
464	1.63203e+09	6.75918e+06	1.3728e+09	6.71206e+06	2.59236e+08	47123.1	5501.25
465	1.59215e+09	6.64915e+06	1.38184e+09	6.59633e+06	2.10318e+08	52819.5	3981.82
466	1.70353e+09	6.64352e+06	1.3528e+09	6.59892e+06	3.5073e+08	44600.9	7863.73
467	1.65724e+09	6.60965e+06	1.36474e+09	6.55448e+06	2.9251e+08	55169.4	5302.02
468	1.57586e+09	6.58692e+06	1.34313e+09	6.53972e+06	2.32734e+08	47199.3	4930.87
469	1.60783e+09	6.41191e+06	1.37262e+09	6.3654e+06	2.35216e+08	46508.8	5057.44
470	1.62749e+09	6.55143e+06	1.35367e+09	6.50073e+06	2.73824e+08	50696.6	5401.23
471	1.58021e+09	6.71203e+06	1.37607e+09	6.66207e+06	2.0414e+08	49959.6	4086.1
472	1.71039e+09	6.69341e+06	1.41302e+09	6.64212e+06	2.9737e+08	51289.3	5797.9
473	1.61948e+09	6.63319e+06	1.33708e+09	6.57851e+06	2.82397e+08	54678.5	5164.68
474	1.58428e+09	6.71509e+06	1.34257e+09	6.66317e+06	2.41716e+08	51922.5	4655.32
475	1.67686e+09	6.67271e+06	1.37102e+09	6.61877e+06	3.05833e+08	53939.4	5669.94
476	1.51979e+09	6.6004e+06	1.32293e+09	6.55421e+06	1.9686e+08	46195.6	4261.44
477	1.63016e+09	6.85355e+06	1.36848e+09	6.80458e+06	2.61675e+08	48972.3	5343.33
478	1.61734e+09	6.80147e+06	1.39732e+09	6.7502e+06	2.20021e+08	51271	4291.33
479	1.64295e+09	6.55892e+06	1.31356e+09	6.5085e+06	3.2939e+08	50420.6	6532.85
480	1.66702e+09	6.67579e+06	1.3575e+09	6.62034e+06	3.09525e+08	55445	5582.56
481	1.74605e+09	6.87124e+06	1.40983e+09	6.81113e+06	3.36226e+08	60112.7	5593.26
482	1.62377e+09	6.47436e+06	1.37197e+09	6.42153e+06	2.51805e+08	52828.3	4766.48
483	1.83397e+09	6.59625e+06	1.28486e+09	6.54967e+06	549106659	46584.4	11787.4
484	1.76988e+09	6.89058e+06	1.38222e+09	6.83041e+06	3.87664e+08	60170.6	6442.75
485	1.58853e+09	6.72921e+06	1.35577e+09	6.6774e+06	2.32755e+08	51815.6	4492
486	1.52333e+09	6.58265e+06	1.32641e+09	6.53509e+06	1.96922e+08	47556.7	4140.78
487	1.57605e+09	6.77648e+06	1.40577e+09	6.72872e+06	1.70278e+08	47759.4	3565.34
488	1.7073e+09	6.65454e+06	1.33745e+09	6.59406e+06	3.69853e+08	60482.4	6115.04
489	1.61741e+09	6.57173e+06	1.38646e+09	6.52053e+06	2.30959e+08	51200.1	4510.92
490	1.76933e+09	6.79103e+06	1.3983e+09	6.73701e+06	3.71031e+08	54018.9	6868.55
491	1.72357e+09	6.76821e+06	1.40412e+09	6.72369e+06	3.19449e+08	44516.1	7176.02
492	1.81851e+09	7.12381e+06	1.46888e+09	7.0661e+06	3.49633e+08	57713.5	6058.07
493	1.69893e+09	6.74455e+06	1.38166e+09	6.6923e+06	3.17263e+08	52248.8	6072.15
494	1.80172e+09	6.80851e+06	1.41307e+09	6.75035e+06	3.8865e+08	58158.6	6682.59
495	1.64519e+09	6.89579e+06	1.41513e+09	6.84529e+06	230054828	50499.8	4555.56
496	1.60671e+09	6.82085e+06	1.34036e+09	6.77247e+06	2.6635e+08	48373.8	5506.08
497	1.57928e+09	6.34333e+06	1.3068e+09	6.2877e+06	2.72473e+08	55636.1	4897.41
498	1.59414e+09	6.67694e+06	1.38628e+09	6.63158e+06	2.07861e+08	45357.2	4582.76
499	1.69103e+09	6.70449e+06	1.39911e+09	6.65669e+06	2.91916e+08	47795.3	6107.62
500	1.60211e+09	6.77217e+06	1.38366e+09	6.72068e+06	2.18454e+08	51488.3	4242.8
501	1.60005e+09	6.66597e+06	1.34887e+09	6.6146e+06	2.51184e+08	51365.8	4890.11
502	1.61801e+09	6.79052e+06	1.40794e+09	6.73649e+06	2.10076e+08	54027.6	3888.31
503	1.71475e+09	6.67954e+06	1.31556e+09	6.61803e+06	3.99192e+08	61511.7	6489.69
504	1.52553e+09	6.46764e+06	1.31556e+09	6.41977e+06	2.09972e+08	47868.3	4386.45
505	1.74693e+09	6.91257e+06	1.39605e+09	6.86088e+06	3.50883e+08	51684.8	6788.89
506	1.55239e+09	6.56214e+06	1.33456e+09	6.51365e+06	2.1783e+08	48493.9	4491.9
507	1.59538e+09	6.91519e+06	1.42008e+09	6.8673e+06	1.75293e+08	47891.5	3660.22
508	1.53102e+09	6.63117e+06	1.37053e+09	6.58488e+06	1.60492e+08	46288.4	3467.21
509	1.55683e+09	6.73705e+06	1.35162e+09	6.68749e+06	2.05209e+08	49558	4140.78
510	1.59616e+09	6.56827e+06	1.3788e+09	6.51978e+06	2.17357e+08	48486.5	4482.83
511	1.80448e+09	6.98666e+06	1.41423e+09	6.92929e+06	3.90245e+08	57372.9	6801.9
512	1.62256e+09	6.57095e+06	1.38208e+09	6.524e+06	2.40474e+08	46954	5121.48
513	1.66053e+09	6.66394e+06	1.38217e+09	6.61848e+06	2.78359e+08	45459.1	6123.29
514	1.71421e+09	6.74712e+06	1.41532e+09	6.69236e+06	2.98886e+08	54755.6	5458.55
515	1.68098e+09	6.83346e+06	1.39241e+09	6.78488e+06	2.88575e+08	48582.2	5939.92
516	1.67215e+09	6.79283e+06	1.42055e+09	6.73815e+06	2.516e+08	54672.8	4601.92
517	1.65562e+09	6.71431e+06	1.37879e+09	6.6621e+06	2.76837e+08	52208.6	5302.52
518	1.6591e+09	6.57796e+06	1.36783e+09	6.524e+06	2.91264e+08	53957	5398.07
519	1.75837e+09	6.79847e+06	1.38275e+09	6.74617e+06	3.75618e+08	52300.5	7181.93
520	1.68577e+09	6.79086e+06	1.38233e+09	6.73449e+06	3.03434e+08	56371.6	5382.73
521	1.57655e+09	6.55894e+06	1.34259e+09	6.50785e+06	2.33956e+08	51093.8	4578.96
522	1.59913e+09	6.84431e+06	1.36669e+09	6.79585e+06	2.32435e+08	48459.4	4796.49
523	1.5701e+09	6.86232e+06	1.40985e+09	6.81862e+06	1.6025e+08	43692.9	3667.64
524	1.65061e+09	6.73284e+06	1.41281e+09	6.68608e+06	2.37797e+08	46768.4	5084.57
525	1.61766e+09	6.71034e+06	1.35353e+09	6.66278e+06	2.64125e+08	47561.2	5553.37
526	1.55958e+09	6.38029e+06	1.3343e+09	6.33059e+06	2.25274e+08	49692.4	4533.38
527	1.59079e+09	6.66326e+06	1.36982e+09	6.61474e+06	2.20963e+08	48514.7	4554.57
528	1.60493e+09	6.69771e+06	1.37079e+09	6.64526e+06	2.34142e+08	52456.2	4463.56
529	1.5378e+09	6.53908e+06	1.33577e+09	6.491e+06	2.02025e+08	48084.8	4201.43
530	1.75685e+09	6.64736e+06	1.3739e+09	6.60287e+06	3.82952e+08	44484.2	8608.72
531	1.63463e+09	6.78189e+06	1.40842e+09	6.72863e+06	2.26206e+08	53261.3	4247.11
532	1.68156e+09	6.85861e+06	1.43491e+09	6.81233e+06	2.46646e+08	46284.8	5328.88
533	1.71518e+09	6.94282e+06	1.4687e+09	6.88749e+06	2.46478e+08	55326.9	4454.93
534	1.76249e+09	6.52881e+06	1.37747e+09	6.47843e+06	3.85023e+08	50376.9	7642.86
535	1.57993e+09	6.65183e+06	1.385e+09	6.60502e+06	1.94936e+08	46810.3	4164.39
536	1.80536e+09	6.65463e+06	1.35605e+09	6.60797e+06	4.49315e+08	46659.1	9629.74
537	1.5587e+09	6.68698e+06	1.34908e+09	6.63746e+06	2.0962e+08	49521.7	4232.89
538	1.78645e+09	6.72908e+06	1.38309e+09	6.66084e+06	4.03365e+08	68235.7	5911.35
539	1.71361e+09	6.76768e+06	1.39149e+09	6.71276e+06	3.22121e+08	54911.9	5866.14
540	1.75519e+09	6.85275e+06	1.41597e+09	6.79415e+06	3.3922e+08	58597.1	5789.03
541	1.76709e+09	6.63163e+06	1.3709e+09	6.56851e+06	3.96189e+08	63117.5	6277
542	1.59076e+09	6.72952e+06	1.41616e+09	6.68445e+06	1.74603e+08	45072	3873.86
543	1.68764e+09	7.04757e+06	1.43882e+09	6.99594e+06	2.48816e+08	51634.4	4818.8
544	1.67942e+09	6.65049e+06	1.37432e+09	6.59143e+06	3.05107e+08	59053.4	5166.63
545	1.82148e+09	6.78941e+06	1.38015e+09	6.72385e+06	4.41324e+08	65559.5	6731.66
546	1.60722e+09	6.76282e+06	1.3649e+09	6.70879e+06	2.42318e+08	54035	4484.47
547	1.66714e+09	6.82751e+06	1.37598e+09	6.77654e+06	2.91162e+08	50968.4	5712.6
548	1.78611e+09	6.79484e+06	1.41284e+09	6.74284e+06	3.73266e+08	51998	7178.46
549	1.68312e+09	6.67337e+06	1.36898e+09	6.62665e+06	3.14143e+08	46720.2	6723.92
550	1.69889e+09	6.76327e+06	1.39568e+09	6.70324e+06	3.03206e+08	60029.2	5050.97
551	1.79629e+09	6.50855e+06	1.35676e+09	6.4596e+06	4.39531e+08	48948	8979.56
552	1.72108e+09	6.81274e+06	1.40525e+09	6.76312e+06	3.15836e+08	49625.3	6364.4
553	1.72046e+09	6.7251e+06	1.42936e+09	6.67385e+06	2.91092e+08	51247	5680.18
554	1.7159e+09	6.69234e+06	1.33632e+09	6.64782e+06	3.79582e+08	44514.3	8527.2
555	1.5997e+09	6.74518e+06	1.37108e+09	6.69675e+06	2.2862e+08	48432.6	4720.36
556	1.63826e+09	6.64964e+06	1.36874e+09	6.60991e+06	2.69525e+08	39735.1	6783.05
557	1.69844e+09	6.81176e+06	1.41011e+09	6.76325e+06	2.88328e+08	48513.4	5943.26
558	1.55756e+09	6.42432e+06	1.38115e+09	6.37691e+06	1.76413e+08	47404	3721.48
559	1.66295e+09	6.77921e+06	1.4378e+09	6.7293e+06	2.25148e+08	49910.2	4511.05
560	1.66793e+09	6.61921e+06	1.3197e+09	6.56445e+06	3.4823e+08	54759.7	6359.23
561	1.69971e+09	6.58474e+06	1.34601e+09	6.53723e+06	3.53699e+08	47512.2	7444.38
562	1.62333e+09	6.77535e+06	1.36364e+09	6.72125e+06	2.5969e+08	54105.5	4799.7
563	1.65754e+09	6.51431e+06	1.30762e+09	6.46545e+06	3.49924e+08	48862.5	7161.4
564	1.66888e+09	6.63951e+06	1.3443e+09	6.58274e+06	3.24575e+08	56774.2	5716.94
565	1.72598e+09	6.73382e+06	1.39345e+09	6.69126e+06	3.32534e+08	42559.4	7813.41
566	1.82154e+09	6.78026e+06	1.40986e+09	6.7284e+06	4.11678e+08	51867.6	7937.09
567	1.67763e+09	7.02834e+06	1.44117e+09	6.97836e+06	2.36457e+08	49980.4	4730.99
568	1.56103e+09	6.5524e+06	1.30879e+09	6.50077e+06	2.52237e+08	51635.3	4884.97
569	1.54864e+09	6.58788e+06	1.36526e+09	6.53897e+06	1.83378e+08	48909	3749.37
570	1.63317e+09	6.67434e+06	1.3375e+09	6.62187e+06	2.9566e+08	52469.6	5634.89
571	1.68688e+09	6.62331e+06	1.36474e+09	6.57634e+06	3.22145e+08	46975.7	6857.69
572	1.60738e+09	6.60854e+06	1349982862	6.56003e+06	2.57395e+08	48508.5	5306.17
573	1.65226e+09	6.46939e+06	1.31702e+09	6.41229e+06	3.35246e+08	57097.5	5871.46
574	1.59434e+09	6.744e+06	1.3161e+09	6.69227e+06	2.78235e+08	51730.4	5378.57
575	1.67204e+09	6.8897e+06	1.41805e+09	6.83592e+06	2.53992e+08	53781	4722.7
576	1.50646e+09	6.27354e+06	1.29146e+09	6.22844e+06	2.14995e+08	45096.5	4767.45
577	1.58739e+09	6.52236e+06	1.34921e+09	6.47012e+06	2.38179e+08	52248.6	4558.57
578	1.65868e+09	6.82925e+06	1.38931e+09	6.77253e+06	2.69363e+08	56721.2	4748.9
579	1.56706e+09	6.90339e+06	1.3753e+09	6.85307e+06	1.91761e+08	50324.3	3810.5
580	1641149728	7.02817e+06	1.36998e+09	6.9774e+06	2.71169e+08	50770.1	5341.12
581	1.783e+09	6.7302e+06	1.35999e+09	6.67159e+06	4.23013e+08	58612.3	7217.13
582	1.75306e+09	6.81606e+06	1.3909e+09	6.77515e+06	3.62167e+08	40910.5	8852.68
583	1.59447e+09	6.70915e+06	1.37614e+09	6.65621e+06	2.18334e+08	52947	4123.63
584	1.66669e+09	6.31341e+06	1.3243e+09	6.26958e+06	3.42386e+08	43832.5	7811.23
585	1.56486e+09	6.61853e+06	1.34999e+09	6.57089e+06	2.1487e+08	47635.3	4510.73
586	1.57931e+09	6.59228e+06	1.32763e+09	6.54224e+06	2.51687e+08	50039.2	5029.79
587	1.60364e+09	6.59206e+06	1.3724e+09	6.54285e+06	2.3124e+08	49209.4	4699.11
588	1.61493e+09	6.5704e+06	1.35298e+09	6.52298e+06	2.61949e+08	47415.8	5524.51
589	1.77256e+09	6.63675e+06	1.33365e+09	6.58997e+06	4.38907e+08	46779.5	9382.46
590	1.69505e+09	6.81675e+06	1.35649e+09	6.75781e+06	3.38565e+08	58945.2	5743.72
591	1.68428e+09	6.60266e+06	1.40688e+09	6.55529e+06	2.77406e+08	47362.2	5857.11
592	1.5678e+09	6.5215e+06	1.37324e+09	6.48424e+06	1.94565e+08	37260.4	5221.76
593	1.71199e+09	6.84848e+06	1.38774e+09	6.7965e+06	3.24247e+08	51987	6237.08
594	1.64016e+09	6.87367e+06	1.3597e+09	6.81678e+06	2.8046e+08	56885.7	4930.24
595	1.53957e+09	6.90624e+06	1.42383e+09	6.87134e+06	1.1574e+08	34899.4	3316.41
596	1.57845e+09	6.95254e+06	1.35903e+09	6.90148e+06	2.19417e+08	51061.9	4297.07
597	1.70049e+09	6.86354e+06	1.3758e+09	6.80718e+06	3.24682e+08	56362.2	5760.64
598	1.53159e+09	6.7442e+06	1.38337e+09	6.70314e+06	1.48222e+08	41057.5	3610.11
599	1.58977e+09	6.58693e+06	1.32986e+09	6.5465e+06	2.59916e+08	40434.1	6428.14
600	1.84475e+09	6.75827e+06	1.40459e+09	6.69932e+06	4.40162e+08	58953.7	7466.23
601	1.62671e+09	6.65877e+06	1.35695e+09	6.60503e+06	2.69756e+08	53737.6	5019.87
602	1.53155e+09	6.81942e+06	1.38867e+09	6.77633e+06	1.42889e+08	43088.3	3316.19
603	1.55315e+09	6.51752e+06	1.35439e+09	6.47099e+06	1.98759e+08	46521.3	4272.42
604	1.76561e+09	6.97165e+06	1.45151e+09	6.922e+06	3.14095e+08	49645.6	6326.74
605	1.54767e+09	6.8077e+06	1.40964e+09	6.76863e+06	1.38035e+08	39067.3	3533.25
606	1.80516e+09	6.83089e+06	1.39902e+09	6.77942e+06	4.06147e+08	51464.8	7891.74
607	1.67649e+09	6.73737e+06	1.39637e+09	6.68025e+06	2.80114e+08	57114.5	4904.43
608	1.60811e+09	6.47097e+06	1.32621e+09	6.4233e+06	2.81894e+08	47669.5	5913.5
609	1.54734e+09	6.46718e+06	1.33991e+09	6.42205e+06	2.07426e+08	45127.9	4596.41
610	1.66445e+09	6.83149e+06	1.40663e+09	6.78212e+06	2.57815e+08	49370.5	5222.04
611	1.80063e+09	6.69043e+06	1.37947e+09	6.63496e+06	4.21158e+08	55462.7	7593.54
612	1.62814e+09	6.88446e+06	1.39079e+09	6.84549e+06	2.37345e+08	38966.5	6091
613	1.67368e+09	6.64783e+06	1.36702e+09	6.59133e+06	3.06668e+08	56507.5	5427.03
614	1.75292e+09	6.96507e+06	1.40229e+09	6.90551e+06	3.50629e+08	59562.2	5886.77
615	1.55834e+09	6.8567e+06	1.41153e+09	6.80969e+06	1.4681e+08	47003.1	3123.4
616	1.69262e+09	6.75514e+06	1.35788e+09	6.69887e+06	3.34741e+08	56274.4	5948.37
617	1.55005e+09	6.58077e+06	1.32403e+09	6.53587e+06	2.26025e+08	44901.5	5033.8
618	1.77638e+09	6.79326e+06	1.44366e+09	6.7393e+06	3.3272e+08	53958.5	6166.23
619	1.65509e+09	6.56387e+06	1.37293e+09	6.51392e+06	2.82165e+08	49954.2	5648.46
620	1.49856e+09	6.62621e+06	1.35953e+09	6.58687e+06	1.39031e+08	39338.4	3534.22
621	1.6405e+09	6.67582e+06	1.34548e+09	6.62181e+06	2.95017e+08	54002.3	5463.04
622	1.6164e+09	6.86215e+06	1.35876e+09	6.81248e+06	2.57644e+08	49673.9	5186.71
623	1.64174e+09	6.7939e+06	1.39062e+09	6.73746e+06	2.51126e+08	56441.1	4449.35
624	1.60396e+09	6.73316e+06	1.36176e+09	6.68236e+06	2.42206e+08	50798.2	4768.01
625	1.79158e+09	6.90187e+06	1.41867e+09	6.852e+06	3.72913e+08	49872.9	7477.28
626	1.70524e+09	6.96839e+06	1.46304e+09	6.9116e+06	2.42194e+08	56795.4	4264.32
627	1.65782e+09	6.56421e+06	1.36812e+09	6.5163e+06	2.89697e+08	47910.2	6046.66
628	1.70156e+09	6.77302e+06	1.41435e+09	6.71556e+06	2.87209e+08	57456.7	4998.7
629	1.61088e+09	6.83562e+06	1.40087e+09	6.78632e+06	2.10014e+08	49303.5	4259.62
630	1.54916e+09	6.53229e+06	1.30293e+09	6.48387e+06	2.4623e+08	48417.3	5085.57
631	1.79765e+09	6.77278e+06	1.42437e+09	6.7269e+06	3.73276e+08	45882.8	8135.42
632	1.60261e+09	6.77622e+06	1.39315e+09	6.72459e+06	2.0946e+08	51630.6	4056.9
633	1.58407e+09	6.70709e+06	1.41421e+09	6.65813e+06	1.69861e+08	48954.4	3469.77
634	1.54104e+09	6.46979e+06	1.35194e+09	6.425e+06	1.89102e+08	44789.6	4222
635	1.64298e+09	6.65459e+06	1.39452e+09	6.60076e+06	2.48467e+08	53835.6	4615.29
636	1.64336e+09	6.64555e+06	1.34613e+09	6.60116e+06	2.97232e+08	44391	6695.77
637	1.70969e+09	6.99857e+06	1.42619e+09	6.94926e+06	2.83506e+08	49309.7	5749.5
638	1.52875e+09	6.59361e+06	1.32452e+09	6.5516e+06	2.04234e+08	42015.6	4860.92
639	1.68633e+09	6.75022e+06	1.40402e+09	6.69565e+06	2.8231e+08	54562.6	5174.05
640	1.70292e+09	6.76556e+06	1.37348e+09	6.70828e+06	3.29437e+08	57274.8	5751.87
641	1.63054e+09	6.74607e+06	1.40455e+09	6.69441e+06	2.25987e+08	51667.3	4373.89
642	1721078551	6.64399e+06	1.38068e+09	6.58895e+06	3.40394e+08	55042.5	6184.21
643	1.57887e+09	6.71394e+06	1.39287e+09	6.66534e+06	1.85992e+08	48600.2	3826.98
644	1.57112e+09	6.82983e+06	1355106969	6.78332e+06	2.16008e+08	46511.7	4644.17
645	1.55063e+09	6.66096e+06	1.37496e+09	6.61824e+06	1.75671e+08	42716.2	4112.53
646	1.64019e+09	6.54761e+06	1.39008e+09	6.49179e+06	2.50105e+08	55820.2	4480.54
647	1.57248e+09	6.67854e+06	1.36056e+09	6.62882e+06	2.11924e+08	49726.6	4261.79
648	1.50216e+09	6.65379e+06	1.40686e+09	6.62251e+06	9.53022e+07	31278.7	3046.88
649	1.57111e+09	6.49348e+06	1346406280	6.44171e+06	2.24701e+08	51765.8	4340.72
650	1.4477e+09	6.54127e+06	1.34609e+09	6.50471e+06	1.01611e+08	36561.6	2779.17
651	1.80118e+09	6.74723e+06	1.43871e+09	6.69376e+06	3.62464e+08	53475.5	6778.13
652	1.91817e+09	6.61952e+06	1.40504e+09	6.56915e+06	5.13122e+08	50371.8	10186.7
653	1.64489e+09	6.63052e+06	1.33284e+09	6.5735e+06	3.12044e+08	57016.3	5472.88
654	1.72209e+09	6.78462e+06	1.43473e+09	6.73925e+06	2.8736e+08	45374	6333.15
655	1.61398e+09	6.66518e+06	1.38178e+09	6.61161e+06	2.32199e+08	53571.9	4334.34
656	1.60929e+09	6.55174e+06	1.33094e+09	6.511e+06	2.78344e+08	40743.2	6831.66
657	1.62867e+09	6.64489e+06	1.32906e+09	6.58905e+06	2.9961e+08	55836.9	5365.8
658	1.62159e+09	6.72516e+06	1.39769e+09	6.67562e+06	2.2391e+08	49546.1	4519.22
659	1.59859e+09	6.45343e+06	1.31004e+09	6.39764e+06	2.88551e+08	55793.6	5171.76
660	1.73722e+09	6.77058e+06	1.39259e+09	6.71462e+06	3.44623e+08	55959	6158.49
661	1.64913e+09	6.85639e+06	1.43589e+09	6.81343e+06	2.13237e+08	42961.9	4963.4
662	1.66207e+09	6.72037e+06	1.35961e+09	6.6622e+06	3.02463e+08	58163.2	5200.25
663	1.66856e+09	6.72143e+06	1.38088e+09	6.66598e+06	2.8768e+08	55457.7	5187.37
664	1.74341e+09	6.83658e+06	1.356e+09	6.79016e+06	3.87407e+08	46424.3	8344.91
665	1.54264e+09	6.70257e+06	1.31203e+09	6.65092e+06	2.30611e+08	51651.9	4464.72
666	1.566e+09	6.85254e+06	1.40956e+09	6.81098e+06	1.5644e+08	41555.8	3764.58
667	1.62325e+09	6.75371e+06	1.39201e+09	6.70251e+06	2.31245e+08	51199	4516.59
668	1.53608e+09	6.52826e+06	1.35877e+09	6.4815e+06	1.77316e+08	46766.7	3791.49
669	1.58715e+09	6.63744e+06	1.34498e+09	6.58491e+06	2.42169e+08	52533.5	4609.81
670	1.70931e+09	6.74445e+06	1.35521e+09	6.70315e+06	3.54097e+08	41303.5	8573.04
671	1.67984e+09	6.84351e+06	1.40692e+09	6.80236e+06	2.72912e+08	41143	6633.27
672	1.68038e+09	6.6316e+06	1.35488e+09	6.58061e+06	3.25507e+08	50996.5	6382.93
673	1.64579e+09	6.69904e+06	1.34488e+09	6.64412e+06	3.00916e+08	54917.5	5479.42
674	1.67467e+09	6.45698e+06	1.38046e+09	6.41316e+06	2.94213e+08	43823.9	6713.53
675	1.77774e+09	6.99002e+06	1.43278e+09	6.9443e+06	3.44961e+08	45718	7545.4
676	1.56299e+09	6.94011e+06	1.4474e+09	6.90414e+06	1.15589e+08	35968.7	3213.6
677	1.71144e+09	6.74574e+06	1.33725e+09	6.69174e+06	3.74197e+08	53996.6	6930.01
678	1.61712e+09	6.88373e+06	1.38994e+09	6.83082e+06	2.27185e+08	52910.2	4293.78
679	1.49501e+09	6.7129e+06	1.3234e+09	6.66764e+06	1.71608e+08	45262.5	3791.4
680	1.53359e+09	6.41542e+06	1.29061e+09	6.36477e+06	2.42982e+08	50653.2	4796.97
681	1.8294e+09	6.82141e+06	1.42514e+09	6.75725e+06	4.04268e+08	64157.8	6301.15
682	1.48588e+09	6.62762e+06	1.35367e+09	6.58823e+06	1.32213e+08	39389.2	3356.57
683	1.4538e+09	6.42719e+06	1.2853e+09	6.38191e+06	1.68501e+08	45286.4	3720.79
684	1.59812e+09	6.66395e+06	1.37859e+09	6.61574e+06	2.19538e+08	48214.3	4553.37
685	1.67033e+09	6.63774e+06	1.38712e+09	6.58218e+06	2.83215e+08	55559.4	5097.52
686	1.54733e+09	6.77759e+06	1330430207	6.72754e+06	2.16903e+08	50051	4333.64
687	1.70876e+09	6.6509e+06	1.35753e+09	6.5915e+06	3.5123e+08	59404.3	5912.53
688	1.60577e+09	6.40571e+06	1.31895e+09	6.35509e+06	2.86814e+08	50616.1	5666.45
689	1.61448e+09	6.4409e+06	1.322e+09	6.38782e+06	2.92483e+08	53080.4	5510.18
690	1.83963e+09	6.68882e+06	1.33682e+09	6.62722e+06	5.02809e+08	61597.9	8162.78
691	1.6819e+09	6.81565e+06	1.39525e+09	6.75744e+06	2.86656e+08	58212.7	4924.29
692	1.5606e+09	6.71181e+06	1.37673e+09	6.66256e+06	1.83875e+08	49251.7	3733.38
693	1.65437e+09	6.77087e+06	1.41374e+09	6.72254e+06	2.40629e+08	48335.7	4978.29
694	1.67085e+09	6.47352e+06	1.34683e+09	6.41881e+06	3.24027e+08	54703.6	5923.31
695	1.71229e+09	6.76775e+06	1.36377e+09	6.71064e+06	3.48514e+08	57108.3	6102.69
696	1.71588e+09	6.49714e+06	1.3518e+09	6.4493e+06	3.64076e+08	47848.1	7608.99
697	1.60232e+09	6.85508e+06	1.40324e+09	6.80553e+06	1.9908e+08	49553.6	4017.46
698	1.69017e+09	6.8083e+06	1.35487e+09	6.75448e+06	335300415	53812.2	6230.94
699	1.69356e+09	6.73985e+06	1.40746e+09	6.69358e+06	2.86098e+08	46267.4	6183.58
700	1.6991e+09	6.99554e+06	1.43355e+09	6.95779e+06	265550431	37752	7034.08
701	1.63237e+09	6.58065e+06	1.35193e+09	6.52656e+06	2.80439e+08	54091.6	5184.52
702	1.7121e+09	6.7617e+06	1.3817e+09	6.71372e+06	3.30403e+08	47983.9	6885.7
703	1.56059e+09	6.69665e+06	1.359e+09	6.64727e+06	2.01583e+08	49379.3	4082.34
704	1.54179e+09	6.67656e+06	1.35532e+09	6.62949e+06	1.86469e+08	47076.4	3960.99
705	1.62499e+09	6.78272e+06	1.38174e+09	6.73026e+06	2.43256e+08	52462.3	4636.77
706	1.57935e+09	6.70537e+06	1.3664e+09	6.65247e+06	2.12952e+08	52903.7	4025.27
707	1.61652e+09	6.69878e+06	1.32913e+09	6.64415e+06	2.87387e+08	54625.3	5261.06
708	1.69066e+09	6.7979e+06	1.38149e+09	6.74417e+06	3.09171e+08	53730.8	5754.08
709	1.60879e+09	6.6752e+06	1.32864e+09	6.61932e+06	2.80147e+08	55882.1	5013.18
710	1.73461e+09	6.88313e+06	1.41459e+09	6.83156e+06	3.20028e+08	51570.6	6205.63
711	1.76689e+09	6.65393e+06	1.39575e+09	6.60014e+06	3.71143e+08	53794.5	6899.28
712	1.65902e+09	6.88218e+06	1.40954e+09	6.83397e+06	2.49483e+08	48213.4	5174.55
713	1.65681e+09	6.58075e+06	1.36931e+09	6.52562e+06	2.87497e+08	55131.4	5214.76
714	1.52042e+09	6.53531e+06	1.32509e+09	6.48984e+06	1.95337e+08	45463.3	4296.58
715	1.60432e+09	6.81861e+06	1.3595e+09	6.76863e+06	2.44821e+08	49977.3	4898.64
716	1.61122e+09	6.62761e+06	1.35267e+09	6.57654e+06	2.58551e+08	51078.1	5061.88
717	1.79045e+09	6.78484e+06	1.38841e+09	6.73133e+06	4.02043e+08	53514.4	7512.81
718	1.65347e+09	6.73365e+06	1.36589e+09	6.6783e+06	2.87578e+08	55351.2	5195.52
719	1.61863e+09	6.94881e+06	1.42083e+09	6.89883e+06	1.97797e+08	49980.3	3957.5
720	1.81207e+09	6.93348e+06	1.41123e+09	6.88873e+06	4.00843e+08	44749	8957.57
721	1.46157e+09	6.42405e+06	1.28246e+09	6.37951e+06	1.79109e+08	44547.3	4020.63
722	1.70389e+09	6.69327e+06	1.3683e+09	6.64245e+06	3.35591e+08	50825.9	6602.76
723	1.55449e+09	6.49874e+06	1.33436e+09	6.4508e+06	2.20136e+08	47935.8	4592.32
724	1.7772e+09	6.63525e+06	1.36352e+09	6.59591e+06	4.13675e+08	39341.5	10515
725	1.75682e+09	6.7754e+06	1.412e+09	6.71761e+06	3.44812e+08	57792.2	5966.41
726	1.64567e+09	6.72258e+06	1.38136e+09	6.66907e+06	264314530	53505.5	4939.95
727	1.67428e+09	6.63659e+06	1.38215e+09	6.58436e+06	2.92131e+08	52228.1	5593.36
728	1.6862e+09	6.85087e+06	1.42374e+09	6.79864e+06	2.62461e+08	52225.7	5025.51
729	1.68756e+09	6.75601e+06	1.38927e+09	6.71837e+06	2.98294e+08	37635.6	7925.84
730	1.59423e+09	6.69598e+06	1.35862e+09	6.64913e+06	2.35604e+08	46844.8	5029.47
731	1.63034e+09	7.15156e+06	1.42669e+09	7.09954e+06	2.03652e+08	52021.9	3914.75
732	1.67762e+09	6.88055e+06	1.41418e+09	6.82675e+06	2.63436e+08	53804	4896.21
733	1.69581e+09	6.90781e+06	1.40164e+09	6.84973e+06	2.94177e+08	58081.5	5064.9
734	1.63605e+09	6.88365e+06	1.4073e+09	6.83251e+06	2.28744e+08	51139.9	4472.91
735	1.57076e+09	6.81329e+06	1.3873e+09	6.76198e+06	1.83465e+08	51302.6	3576.13
736	1.67376e+09	6.86632e+06	1.37121e+09	6.81256e+06	3.02557e+08	53756.1	5628.32
737	1.7893e+09	6.86672e+06	1.39875e+09	6.81369e+06	3.90553e+08	53038.8	7363.52
738	1.78675e+09	6.79127e+06	1.38099e+09	6.74491e+06	4.05759e+08	46360.2	8752.31
739	1.56233e+09	6.81009e+06	1.38095e+09	6.75957e+06	1.8138e+08	50520.7	3590.21
740	1.78331e+09	6.79038e+06	1.39605e+09	6.7269e+06	3.87265e+08	63474.3	6101.13
741	1.65356e+09	6.5667e+06	1.30556e+09	6.51206e+06	3.48005e+08	54642.8	6368.72
742	1.54724e+09	6.70054e+06	1.35883e+09	6.65033e+06	1.88416e+08	50209.1	3752.62
743	1.69646e+09	6.83008e+06	1.37866e+09	6.77756e+06	3.178e+08	52513	6051.83
744	1.66474e+09	6.63244e+06	1.35599e+09	6.58343e+06	3.08757e+08	49009.5	6299.94
745	1.61874e+09	6.73236e+06	1.38418e+09	6.68354e+06	2.34563e+08	48822	4804.45
746	1.51562e+09	6.59821e+06	1.36156e+09	6.5499e+06	1.54059e+08	48302.9	3189.43
747	1.58302e+09	6.67497e+06	1.36326e+09	6.62381e+06	2.19755e+08	51155.3	4295.84
748	1.62016e+09	6.687e+06	1.34565e+09	6.63218e+06	2.74512e+08	54823.4	5007.2
749	1.6861e+09	6.68932e+06	1.36513e+09	6.63195e+06	3.20967e+08	57366.6	5595.01
750	1.67333e+09	6.70609e+06	1.35518e+09	6.64829e+06	3.18149e+08	57797.4	5504.55
751	1.75007e+09	6.74022e+06	1.38555e+09	6.6883e+06	3.64518e+08	51913.8	7021.6
752	1.715e+09	6.58217e+06	1.36751e+09	6.53314e+06	3.47486e+08	49030.5	7087.14
753	1.64873e+09	6.68027e+06	1.37994e+09	6.62776e+06	2.68794e+08	52509.8	5118.93
754	1.80968e+09	7.0311e+06	1.4505e+09	6.97065e+06	3.59178e+08	60451.2	5941.62
755	1.69842e+09	6.77322e+06	1.3829e+09	6.71626e+06	3.15519e+08	56959.6	5539.34
756	1.68522e+09	6.69424e+06	1.35335e+09	6.65108e+06	3.31878e+08	43159.3	7689.61
757	1.52184e+09	6.64554e+06	1.35776e+09	6.60078e+06	1.64083e+08	44750.6	3666.6
758	1.52303e+09	6.61766e+06	1.34356e+09	6.57101e+06	1.79474e+08	46648.9	3847.33
759	1.70482e+09	6.62306e+06	1.35783e+09	6.57903e+06	3.46986e+08	44030.8	7880.54
760	1.60845e+09	6.85834e+06	1.37333e+09	6.80523e+06	2.35122e+08	53103.3	4427.63
761	1.6705e+09	6.76653e+06	1.35389e+09	6.70757e+06	3.16606e+08	58956.6	5370.16
762	1.54005e+09	6.58402e+06	1.33021e+09	6.53859e+06	2.09843e+08	45436.3	4618.39
763	1.65641e+09	6.68216e+06	1.35132e+09	6.63126e+06	3.05089e+08	50901.1	5993.76
764	1.70839e+09	6.76016e+06	1.3763e+09	6.70195e+06	3.32091e+08	58215.8	5704.49
765	1.73809e+09	6.63934e+06	1.37858e+09	6.58939e+06	3.59505e+08	49951.2	7197.12
766	1.55389e+09	6.51128e+06	1.31033e+09	6.46697e+06	2.43563e+08	44314.8	5496.2
767	1.8112e+09	6.62473e+06	1353766696	6.57194e+06	4.57437e+08	52799.4	8663.67
768	1.65898e+09	6.81939e+06	1.33297e+09	6.76012e+06	3.2601e+08	59268.3	5500.58
769	1.7214e+09	6.76913e+06	1.37539e+09	6.71695e+06	3.46009e+08	52184.5	6630.48
770	1.69164e+09	6.58358e+06	1.35211e+09	6.53105e+06	3.39531e+08	52531.6	6463.36
771	1.73505e+09	6.92161e+06	1.45487e+09	6.86759e+06	2.80183e+08	54027.2	5185.97
772	1.51377e+09	6.72488e+06	1.37894e+09	6.68391e+06	1.34829e+08	40973.2	3290.66
773	1.65431e+09	6.47956e+06	1.3497e+09	6.42334e+06	3.04606e+08	56221.9	5417.93
774	1.7888e+09	7.10168e+06	1.40008e+09	7.03033e+06	3.88712e+08	71355.2	5447.57
775	1.59505e+09	6.79302e+06	1.38446e+09	6.74069e+06	2.10587e+08	52324.4	4024.64
776	1.67425e+09	6.58639e+06	1.34958e+09	6.53395e+06	3.24669e+08	52442.3	6190.99
777	1.64384e+09	6.80862e+06	1.36892e+09	6.75208e+06	2.74923e+08	56540.4	4862.42
778	1.64961e+09	6.65257e+06	1.37031e+09	6.59891e+06	2.79296e+08	53656.6	5205.25
779	1.76895e+09	6.82894e+06	1.37658e+09	6.76611e+06	3.92369e+08	62822.1	6245.71
780	1.67861e+09	6.55675e+06	1.34512e+09	6.50099e+06	3.33493e+08	55760.3	5980.82
781	1.60928e+09	6.72931e+06	1.39303e+09	6.68376e+06	2.16252e+08	45552	4747.37
782	1.73078e+09	6.84656e+06	1.44319e+09	6.80472e+06	2.87591e+08	41840.2	6873.54
783	1.57654e+09	6.85052e+06	1.42132e+09	6.80028e+06	1.5522e+08	50241.2	3089.49
784	1.66652e+09	6.59475e+06	1.3526e+09	6.55006e+06	3.13922e+08	44688.2	7024.72
785	1.48783e+09	6.32756e+06	1.27194e+09	6.28105e+06	2.15883e+08	46512.3	4641.43
786	1.67548e+09	6.75362e+06	1.37779e+09	6.70254e+06	2.97692e+08	51077	5828.29
787	1.61159e+09	6.8599e+06	1.37654e+09	6.80385e+06	2.3505e+08	56047.7	4193.76
788	1.69976e+09	6.66339e+06	1.35667e+09	6.61186e+06	3.43088e+08	51536.9	6657.13
789	1.60303e+09	6.76602e+06	1.42208e+09	6.72301e+06	1.80948e+08	43008.1	4207.3
790	1.65828e+09	6.78174e+06	1.33908e+09	6.7261e+06	3.19201e+08	55642.8	5736.61
791	1.87257e+09	6.86143e+06	1.36673e+09	6.7949e+06	5.05839e+08	66529.3	7603.25
792	1.67779e+09	6.59912e+06	1.38613e+09	6.54976e+06	2.91663e+08	49365.7	5908.21
793	1.70362e+09	6.90243e+06	1.3976e+09	6.85471e+06	3.06027e+08	47717.2	6413.35
794	1.62828e+09	6.64583e+06	1.36691e+09	6.59308e+06	2.61376e+08	52744.6	4955.5
795	1.5142e+09	6.66698e+06	1.38469e+09	6.62705e+06	1.29512e+08	39923.1	3244.04
796	1.61119e+09	7.02132e+06	1.39142e+09	6.97355e+06	2.19772e+08	47769.1	4600.71
797	1.79595e+09	6.3891e+06	1.30824e+09	6.34645e+06	4.87709e+08	42651.7	11434.7
798	1.54823e+09	6.80551e+06	1.40608e+09	6.76397e+06	1.42145e+08	41533.4	3422.43
799	1.64204e+09	6.75258e+06	1.37465e+09	6.70122e+06	2.67386e+08	51363	5205.8
800	1.63288e+09	6.95431e+06	1.48658e+09	6.90319e+06	1.46301e+08	51121.9	2861.8
801	1.65105e+09	6.51311e+06	1.34991e+09	6.45924e+06	3.01135e+08	53864.1	5590.64
802	1.65515e+09	6.6341e+06	1.32254e+09	6.58745e+06	3.32617e+08	46652.2	7129.72
803	1.65884e+09	6.5086e+06	1.31411e+09	6.45372e+06	3.44722e+08	54886.8	6280.6
804	1.677e+09	6.52159e+06	1.34768e+09	6.46938e+06	3.29317e+08	52205.1	6308.14
805	1.55793e+09	6.48593e+06	1.33982e+09	6.44206e+06	2.18106e+08	43871.5	4971.48
806	1.62448e+09	6.68468e+06	1.36418e+09	6.6348e+06	2.60303e+08	49880.2	5218.57
807	1.62002e+09	6.52908e+06	1.36584e+09	6.48328e+06	2.54181e+08	45798.9	5549.94
808	1.59919e+09	6.49717e+06	1.32601e+09	6.45716e+06	2.73174e+08	40001.7	6829.06
809	1.54753e+09	6.42533e+06	1.36197e+09	6.37509e+06	1.85559e+08	50242.6	3693.26
810	1.60702e+09	6.58241e+06	1.37138e+09	6.53196e+06	2.35633e+08	50450.7	4670.57
811	1.57231e+09	6.75625e+06	1.38792e+09	6.70613e+06	1.84387e+08	50122	3678.76
812	1.63496e+09	6.57704e+06	1.36364e+09	6.52822e+06	2.71319e+08	48826.9	5556.75
813	1.64892e+09	6.62744e+06	1.33763e+09	6.57187e+06	3.11291e+08	55573.7	5601.4
814	1651552220	6.88211e+06	1.42981e+09	6.82873e+06	2.21743e+08	53376.3	4154.34
815	1.85293e+09	6.40267e+06	1.37003e+09	6.36585e+06	4.82901e+08	36822	13114.5
816	1.55937e+09	6.66376e+06	1.31201e+09	6.61443e+06	2.47362e+08	49329.4	5014.48
817	1.60174e+09	6.62573e+06	1295609790	6.57068e+06	3.0613e+08	55058.1	5560.13
818	1.61701e+09	6.85612e+06	1.35067e+09	6.80693e+06	2.66338e+08	49196.8	5413.72
819	1.59323e+09	6.87842e+06	1.38578e+09	6.82877e+06	2.07451e+08	49641.8	4178.96
820	1.72628e+09	6.52573e+06	1.349e+09	6.47577e+06	3.77271e+08	49962.1	7551.13
821	1.59578e+09	6.84097e+06	1.42818e+09	6.79589e+06	1.676e+08	45082.2	3717.66
822	1.70459e+09	6.49212e+06	1.3336e+09	6.44624e+06	3.70991e+08	45884.7	8085.29
823	1.66984e+09	6.6333e+06	1.36574e+09	6.58827e+06	3.04096e+08	45027.3	6753.6
824	1.61052e+09	6.68548e+06	1.36881e+09	6.64053e+06	2.41701e+08	44955.4	5376.45
825	1.784e+09	7.01302e+06	1.40754e+09	6.95703e+06	3.76458e+08	55985.6	6724.19
826	1.6104e+09	6.85183e+06	1.37533e+09	6.80086e+06	2.35062e+08	50976	4611.24
827	1.57414e+09	6.49251e+06	1.30709e+09	6.43779e+06	2.67046e+08	54723.1	4879.96
828	1.64797e+09	6.71354e+06	1.38918e+09	6.66188e+06	2.58788e+08	51656	5009.83
829	1.56246e+09	6.58293e+06	1.3344e+09	6.53219e+06	2.28065e+08	50740.5	4494.74
830	1.62045e+09	6.84545e+06	1.36693e+09	6.79597e+06	2.53511e+08	49482.2	5123.28
831	1.63967e+09	6.40753e+06	1.33418e+09	6.36905e+06	3.05492e+08	38476.3	7939.74
832	1.66614e+09	6.67865e+06	1.36325e+09	6.62375e+06	3.02893e+08	54899.5	5517.24
833	1.73131e+09	6.65149e+06	1.36604e+09	6.59787e+06	3.65271e+08	53613.2	6813.09
834	1.58489e+09	6.62776e+06	1.36837e+09	6.57507e+06	2.16525e+08	52685	4109.8
835	1.57514e+09	6.59174e+06	1.37784e+09	6.54404e+06	1.97302e+08	47702.2	4136.11
836	1.68035e+09	6.72531e+06	1.39436e+09	6.67782e+06	2.85993e+08	47493.3	6021.75
837	1.64862e+09	6.7241e+06	1.38193e+09	6.68367e+06	2.66689e+08	40432.9	6595.84
838	1.76866e+09	6.59732e+06	1.35332e+09	6.54351e+06	4.15338e+08	53812	7718.31
839	1.83203e+09	6.79265e+06	1.37655e+09	6.73919e+06	4.55483e+08	53458.9	8520.23
840	1.65454e+09	6.94842e+06	1.39333e+09	6.89268e+06	2.61211e+08	55739.7	4686.26
841	1.73973e+09	6.65584e+06	1.30965e+09	6.60985e+06	4.30083e+08	45988.7	9351.92
842	1.50959e+09	6.51371e+06	1.31141e+09	6.46696e+06	1.98183e+08	46752.2	4239.01
843	1.70268e+09	6.70332e+06	1.3586e+09	6.66509e+06	3.44075e+08	38229.3	9000.29
844	1.77443e+09	6.69321e+06	1.38003e+09	6.64697e+06	3.94393e+08	46244	8528.52
845	1.60717e+09	6.71014e+06	1.35706e+09	6.6593e+06	2.50102e+08	50834.7	4919.91
846	1.65799e+09	6.69175e+06	1.36575e+09	6.65487e+06	2.92237e+08	36874.5	7925.16
847	1.76027e+09	6.4017e+06	1.31935e+09	6.34644e+06	4.40928e+08	55261.3	7978.97
848	1.49877e+09	6.27825e+06	1.27088e+09	6.23292e+06	2.27888e+08	45329	5027.43
849	1.75674e+09	6.67866e+06	1.37149e+09	6.619e+06	3.85249e+08	59655.6	6457.88
850	1.65673e+09	6.72357e+06	1.38701e+09	6.66808e+06	2.69713e+08	55487.5	4860.78
851	1.52046e+09	6.62637e+06	1.31954e+09	6.57927e+06	2.00921e+08	47103.3	4265.53
852	1.82113e+09	6.92186e+06	1.4446e+09	6.86418e+06	3.76533e+08	57685.6	6527.33
853	1.68139e+09	6.75609e+06	1.37256e+09	6.70057e+06	3.08831e+08	55513.5	5563.17
854	1.66604e+09	6.53711e+06	1.3359e+09	6.49722e+06	3.30134e+08	39894.5	8275.18
855	1.61584e+09	6.78557e+06	1.41079e+09	6.74254e+06	2.05051e+08	43025.5	4765.81
856	1.63972e+09	6.75796e+06	1.41502e+09	6.70748e+06	2.24693e+08	50483.5	4450.83
857	1.56917e+09	6.65512e+06	1.37607e+09	6.61207e+06	1.93105e+08	43047.6	4485.86
858	1.59146e+09	6.45893e+06	1.32683e+09	6.40667e+06	2.64628e+08	52259.2	5063.76
859	1.60162e+09	6.77635e+06	1.38048e+09	6.72645e+06	2.21135e+08	49901.9	4431.39
860	1.63264e+09	6.66316e+06	1.36106e+09	6.61361e+06	2.71579e+08	49559.4	5479.88
861	1.64014e+09	6.69798e+06	1.37177e+09	6.6478e+06	2.68365e+08	50186.4	5347.35
862	1.54328e+09	6.68534e+06	1.4076e+09	6.6496e+06	1.35679e+08	35745.2	3795.71
863	1.57638e+09	6.48837e+06	1.30918e+09	6.43551e+06	2.67194e+08	52862.3	5054.52
864	1.77923e+09	6.56733e+06	1.34303e+09	6.50247e+06	4.36194e+08	64860.4	6725.12
865	1.62007e+09	6.70494e+06	1.3785e+09	6.65222e+06	2.41561e+08	52711.4	4582.71
866	1.68103e+09	6.76494e+06	1.36753e+09	6.70867e+06	3.13504e+08	56266.2	5571.8
867	1.7059e+09	6.75985e+06	1.40379e+09	6.70306e+06	3.02106e+08	56786.8	5320
868	1.5875e+09	6.75983e+06	1.40886e+09	6.70686e+06	1.78639e+08	52969.5	3372.49
869	1.68472e+09	6.75193e+06	1.4239e+09	6.69611e+06	2.60827e+08	55816.2	4672.97
870	1.53351e+09	6.56819e+06	1.34012e+09	6.53036e+06	1.93384e+08	37837.1	5110.95
871	1.72612e+09	6.77484e+06	1.38962e+09	6.71857e+06	3.36501e+08	56267.5	5980.37
872	1.61278e+09	6.4059e+06	1.32371e+09	6.35151e+06	2.89079e+08	54393	5314.63
873	1.54599e+09	6.73615e+06	1.37237e+09	6.68634e+06	1.73626e+08	49814.5	3485.46
874	1.54192e+09	6.46107e+06	1.33522e+09	6.41455e+06	2.06705e+08	46518.5	4443.49
875	1.89567e+09	6.73376e+06	1.39331e+09	6.68851e+06	5.02362e+08	45248.1	11102.4
876	1.68969e+09	6.89614e+06	1.39983e+09	6.83836e+06	2.89856e+08	57776.4	5016.86
877	1.60206e+09	6.79738e+06	1.38214e+09	6.75177e+06	2.19925e+08	45616.8	4821.14
878	1.54535e+09	6.54243e+06	1.3558e+09	6.48946e+06	1.89552e+08	52972.3	3578.33
879	1.62366e+09	6.65638e+06	1.36112e+09	6.60383e+06	2.62539e+08	52556.7	4995.35
880	1.6106e+09	6.65783e+06	1.37401e+09	6.60511e+06	2.36589e+08	52716.6	4487.93
881	1.82067e+09	6.45367e+06	1.31886e+09	6.40746e+06	5.01813e+08	46211.5	10859.1
882	1.5731e+09	6.7615e+06	1.36203e+09	6.70856e+06	2.11066e+08	52937.9	3987.05
883	1.6174e+09	6.44434e+06	1.3489e+09	6.39752e+06	2.68493e+08	46816.7	5734.99
884	1.64723e+09	6.78506e+06	1.39727e+09	6.72845e+06	2.49955e+08	56604.9	4415.78
885	1.70007e+09	6.88286e+06	1.35899e+09	6.82348e+06	3.41076e+08	59388	5743.18
886	1.69189e+09	6.68255e+06	1.332e+09	6.62787e+06	3.59891e+08	54678.9	6581.89
887	1.6498e+09	6.78746e+06	1.38099e+09	6.73443e+06	2.68811e+08	53030.3	5069.01
888	1.60341e+09	6.87259e+06	1.39588e+09	6.82259e+06	2.07524e+08	49999.3	4150.54
889	1.64721e+09	6.84654e+06	1.39179e+09	6.79477e+06	2.55418e+08	51763.4	4934.33
890	1.67537e+09	6.70694e+06	1.39335e+09	6.65741e+06	2.82015e+08	49525.2	5694.38
891	1.5428e+09	6.78961e+06	1.38586e+09	6.74585e+06	1.56937e+08	43763.5	3586.02
892	1.56133e+09	6.6296e+06	1.33901e+09	6.58172e+06	2.22324e+08	47881.1	4643.25
893	1.66957e+09	6.7182e+06	1.38742e+09	6.66469e+06	2.82153e+08	53504.4	5273.45
894	1.60156e+09	6.79824e+06	1.35415e+09	6.75106e+06	2.47415e+08	47181.2	5243.94
895	1.58766e+09	6.73804e+06	1.38315e+09	6.68674e+06	2.04515e+08	51300.3	3986.62
896	1.69313e+09	6.68148e+06	1.3701e+09	6.63129e+06	3.23023e+08	50185.7	6436.56
897	1.68977e+09	6.64653e+06	1.37798e+09	6.60035e+06	3.11789e+08	46181.2	6751.42
898	1.67988e+09	6.83805e+06	1.39885e+09	6.78519e+06	2.81031e+08	52859.6	5316.56
899	1.70724e+09	6.46081e+06	1.34295e+09	6.40528e+06	3.64299e+08	55529.5	6560.46
900	1.8026e+09	6.62507e+06	1.35704e+09	6.56958e+06	4.45552e+08	55490	8029.4
901	1.66476e+09	6.63181e+06	1.35084e+09	6.57918e+06	3.13917e+08	52631.3	5964.44
902	1.74232e+09	6.84773e+06	1.39605e+09	6.7942e+06	3.46266e+08	53535.9	6467.92
903	1.72762e+09	6.63738e+06	1.3571e+09	6.59842e+06	3.70524e+08	38962.8	9509.71
904	1.73043e+09	6.88317e+06	1.39735e+09	6.82548e+06	3.3308e+08	57685.5	5774.07
905	1.76668e+09	6.66646e+06	1.31769e+09	6.62214e+06	4.48992e+08	44321.3	10130.4
906	1.68808e+09	6.96949e+06	1.40885e+09	6.91704e+06	2.79229e+08	52446.6	5324.06
907	1.60878e+09	6.87185e+06	1.35932e+09	6.82464e+06	2.4946e+08	47217.7	5283.18
908	1.63453e+09	6.71091e+06	1.35049e+09	6.65571e+06	2.84033e+08	55198.6	5145.65
909	1.65465e+09	6.62983e+06	1.36606e+09	6.5756e+06	2.88593e+08	54228.7	5321.78
910	1.72409e+09	6.88574e+06	1.43688e+09	6.82982e+06	2.87211e+08	55911.4	5136.91
911	1.71494e+09	6.83047e+06	1.39776e+09	6.7731e+06	3.17177e+08	57370.4	5528.59
912	1.69994e+09	6.79657e+06	1.40664e+09	6.74478e+06	2.93298e+08	51783.8	5663.9
913	1.58061e+09	6.63184e+06	1.33864e+09	6.58069e+06	2.41971e+08	51150.4	4730.57
914	1.52556e+09	6.82498e+06	1.40005e+09	6.79059e+06	1.25514e+08	34386.2	3650.13
915	1.59442e+09	6.72334e+06	1.38392e+09	6.67254e+06	2.10509e+08	50807.6	4143.25
916	1.7848e+09	6.65819e+06	1.37676e+09	6.60918e+06	4.08035e+08	49003.8	8326.61
917	1.76353e+09	6.49984e+06	1.30646e+09	6.43668e+06	4.57061e+08	63154.4	7237.2
918	1.56543e+09	6.51919e+06	1.35016e+09	6.47397e+06	2.15272e+08	45211.6	4761.44
919	1.79691e+09	6.77897e+06	1.35672e+09	6.72579e+06	4.40193e+08	53171.5	8278.75
920	1.71035e+09	6.83494e+06	1.40144e+09	6.77547e+06	3.0891e+08	59475.1	5193.94
921	1.80437e+09	6.89262e+06	1.46886e+09	6.83781e+06	3.35515e+08	54806.6	6121.79
922	1.52104e+09	6.62994e+06	1.37185e+09	6.58658e+06	1.49196e+08	43367	3440.3
923	1.51608e+09	6.64925e+06	1.41475e+09	6.61197e+06	1.01322e+08	37283.8	2717.6
924	1.61176e+09	6.53861e+06	1.36379e+09	6.48019e+06	2.4797e+08	58420.7	4244.56
925	1.91887e+09	6.64443e+06	1.3801e+09	6.61186e+06	5.38773e+08	32569.2	16542.4
926	1.80446e+09	6.67793e+06	1.35424e+09	6.63604e+06	4.50217e+08	41891.8	10747.1
927	1.61499e+09	6.64756e+06	1.33875e+09	6.59792e+06	2.76238e+08	49643.8	5564.4
928	1.57963e+09	6.65063e+06	1.34121e+09	6.60024e+06	2.38426e+08	50380.6	4732.51
929	1.65652e+09	6.65745e+06	1.34279e+09	6.60039e+06	3.1373e+08	57057.8	5498.46
930	1.80731e+09	6.77101e+06	1.38347e+09	6.72977e+06	4.23835e+08	41240.4	10277.2
931	1.58437e+09	6.60598e+06	1.34761e+09	6.55473e+06	2.36765e+08	51250.1	4619.8
932	1.62312e+09	6.79704e+06	1.38314e+09	6.74965e+06	2.39985e+08	47392.3	5063.81
933	1.68203e+09	6.72861e+06	1.4259e+09	6.67275e+06	2.56124e+08	55853.6	4585.62
934	1.72135e+09	6.9637e+06	1.40586e+09	6.91298e+06	3.15487e+08	50722.1	6219.92
935	1.65676e+09	6.75135e+06	1.36167e+09	6.69797e+06	2.95086e+08	53379.9	5528.04
936	1.64914e+09	6.99737e+06	1.39366e+09	6.93801e+06	2.55484e+08	59359.6	4304
937	1.69637e+09	6.65805e+06	1.39849e+09	6.60023e+06	2.97879e+08	57814.7	5152.32
938	1.63896e+09	6.71111e+06	1.4093e+09	6.65941e+06	2.29664e+08	51694.6	4442.7
939	1.69555e+09	6.66221e+06	1.35696e+09	6.61722e+06	3.38584e+08	44985.7	7526.48
940	1.68574e+09	6.629e+06	1.3307e+09	6.58608e+06	3.55046e+08	42915.4	8273.17
941	1.68864e+09	6.78661e+06	1.36113e+09	6.73598e+06	3.27515e+08	50626.5	6469.24
942	1.63199e+09	6.73252e+06	1.37279e+09	6.68206e+06	2.59207e+08	50453.6	5137.53
943	1.65127e+09	6.77703e+06	1.40105e+09	6.73406e+06	2.50221e+08	42968.3	5823.38
944	1.59183e+09	7.02905e+06	1.41283e+09	6.98584e+06	1.79001e+08	43207.5	4142.83
945	1.61028e+09	6.7166e+06	1.34448e+09	6.66603e+06	2.65799e+08	50563.5	5256.73
946	1.5709e+09	6.42251e+06	1.27214e+09	6.37807e+06	2.98756e+08	44436.3	6723.25
947	1.55261e+09	6.52215e+06	1.34444e+09	6.47198e+06	2.08172e+08	50176.5	4148.8
948	1.62764e+09	6.84339e+06	1.38144e+09	6.79062e+06	2.46193e+08	52775	4664.95
949	1.60153e+09	6.79745e+06	1.35766e+09	6.74948e+06	2.43871e+08	47968.8	5083.95
950	1.61096e+09	6.81903e+06	1.39306e+09	6.76638e+06	2.17897e+08	52646.5	4138.88
951	1.58998e+09	6.63629e+06	1.32404e+09	6.58965e+06	2.65933e+08	46633.8	5702.59
952	1.61197e+09	6.93173e+06	1.35635e+09	6.87974e+06	2.55624e+08	51991.1	4916.69
953	1.80225e+09	6.78122e+06	1.34564e+09	6.72528e+06	4.56612e+08	55939.6	8162.58
954	1.66654e+09	6.56732e+06	1.34e+09	6.50863e+06	3.26546e+08	58691.1	5563.82
955	1.60182e+09	6.57591e+06	1.36973e+09	6.52649e+06	2.32093e+08	49421.4	4696.21
956	1.63893e+09	6.49086e+06	1.35604e+09	6.44746e+06	2.82888e+08	43400.1	6518.13
957	1.68252e+09	6.75286e+06	1.33103e+09	6.70077e+06	3.51491e+08	52091.4	6747.58
958	1.57842e+09	6.62853e+06	1.37006e+09	6.57726e+06	2.08358e+08	51271	4063.85
959	1.8053e+09	6.70111e+06	1.39765e+09	6.64336e+06	4.07653e+08	57752.4	7058.63
960	1.5328e+09	6.62875e+06	1.32519e+09	6.57566e+06	2.07605e+08	53093.2	3910.2
961	1.54666e+09	6.62259e+06	1.32167e+09	6.57161e+06	2.24987e+08	50973.4	4413.81
962	1.45477e+09	6.53971e+06	1.28788e+09	6.49889e+06	1.6689e+08	40826.8	4087.76
963	1.68838e+09	6.74097e+06	1.34339e+09	6.68666e+06	3.44987e+08	54311.4	6352.03
964	1.73154e+09	6.8584e+06	1.42968e+09	6.79988e+06	3.01859e+08	58518.4	5158.36
965	1.67772e+09	6.8285e+06	1.38032e+09	6.77509e+06	2.97405e+08	53405.5	5568.81
966	1.61529e+09	6.28165e+06	1.29101e+09	6.24435e+06	3.24278e+08	37304.3	8692.77
967	1.9132e+09	6.77477e+06	1.38858e+09	6.7343e+06	5.24624e+08	40468.9	12963.6
968	1.67739e+09	6.98982e+06	1.42615e+09	6.93189e+06	2.51234e+08	57926.7	4337.1
969	1.69178e+09	6.43363e+06	1.34738e+09	6.39362e+06	3.44406e+08	40007.8	8608.48
970	1.53845e+09	6.61639e+06	1.34396e+09	6.57165e+06	1.94491e+08	44738.1	4347.32
971	1.65783e+09	6.84016e+06	1.39003e+09	6.79155e+06	2.67796e+08	48612.6	5508.77
972	1.74868e+09	6.68472e+06	1.37257e+09	6.62267e+06	3.76105e+08	62048.1	6061.51
973	1.66329e+09	6.79345e+06	1.37942e+09	6.74355e+06	2.83873e+08	49897.5	5689.11
974	1.74118e+09	6.54145e+06	1.36969e+09	6.50318e+06	3.71486e+08	38275.8	9705.52
975	1.68431e+09	6.64274e+06	1.34996e+09	6.59164e+06	3.34355e+08	51095.6	6543.72
976	1.64528e+09	6.76933e+06	1.38192e+09	6.71731e+06	263362644	52012.9	5063.41
977	1.57883e+09	6.67293e+06	1.34942e+09	6.62045e+06	2.29418e+08	52478.9	4371.63
978	1.70866e+09	6.44696e+06	1.33403e+09	6.39326e+06	3.74634e+08	53707.2	6975.49
979	1.60612e+09	6.74552e+06	1.34396e+09	6.69382e+06	2.62166e+08	51695.6	5071.34
980	1.75495e+09	6.5668e+06	1.30664e+09	6.50935e+06	4.4831e+08	57452.7	7803.11
981	1.61534e+09	6.62413e+06	1370659360	6.57443e+06	2.44681e+08	49698.1	4923.34
982	1.75087e+09	6.82439e+06	1.35574e+09	6.76367e+06	3.95126e+08	60723.6	6506.97
983	1.59256e+09	6.95814e+06	1.40009e+09	6.90629e+06	1.92466e+08	51848.2	3712.12
984	1.63006e+09	6.59e+06	1.31048e+09	6.53408e+06	3.19582e+08	55923.1	5714.68
985	1.52648e+09	6.84572e+06	1.3546e+09	6.79688e+06	1.71887e+08	48840.5	3519.35
986	1.62699e+09	7.066e+06	1.46229e+09	7.02396e+06	1.64705e+08	42038.9	3917.92
987	1.67776e+09	6.64947e+06	1.34136e+09	6.59076e+06	3.36392e+08	58711.3	5729.59
988	1.7405e+09	6.55587e+06	1.38516e+09	6.49449e+06	3.55335e+08	61387.2	5788.42
989	1.59589e+09	6.58468e+06	1.35657e+09	6.53699e+06	2.39314e+08	47693.1	5017.79
990	1.65322e+09	6.56498e+06	1.35574e+09	6.50433e+06	2.97481e+08	60650.4	4904.84
991	1.56871e+09	6.86722e+06	1.40456e+09	6.82542e+06	1.64154e+08	41804	3926.76
992	1.67112e+09	6.85498e+06	1.39515e+09	6.80362e+06	2.75966e+08	51359.5	5373.23
993	1.74866e+09	6.85194e+06	1.37629e+09	6.79111e+06	3.72371e+08	60830.4	6121.45
994	1.54619e+09	6.56425e+06	1.30229e+09	6.51849e+06	2.43901e+08	45766.1	5329.29
995	1.82611e+09	6.77271e+06	1.39419e+09	6.72531e+06	4.31911e+08	47400.3	9111.99
996	1.7528e+09	6.79394e+06	1.40325e+09	6.73852e+06	3.49547e+08	55415.9	6307.7
997	1.63532e+09	6.73219e+06	1.45976e+09	6.67885e+06	1.75562e+08	53338.9	3291.45
998	1.66436e+09	7.026e+06	1.41417e+09	6.9762e+06	2.50193e+08	49799.9	5023.96
999	1.63506e+09	6.67992e+06	1.36429e+09	6.63457e+06	2.70768e+08	45349.7	5970.67
1000	1.65931e+09	6.68049e+06	1.35424e+09	6.62868e+06	3.05068e+08	51817.9	5887.31

## Sheet: Figure 3
The table below shows the data used to build Figure 3. Cost-effectiveness acceptability curve from the probabilistic sensitivity analysis
WTP threshold	Proportion of simulations being cost-effective
0	0
100	0
200	0
300	0
400	0
500	0
600	0
700	0
800	0
900	0
1000	0
1100	0
1200	0
1300	0
1400	0
1500	0
1600	0
1700	0
1800	0
1900	0
2000	0
2100	0
2200	0
2300	0
2400	0
2500	0
2600	0
2700	0
2800	0.002
2900	0.004
3000	0.008
3100	0.013
3200	0.017
3300	0.025
3400	0.035
3500	0.046
3600	0.059
3700	0.072
3800	0.087
3900	0.101
4000	0.121
4100	0.142
4200	0.167
4300	0.194
4400	0.22
4500	0.255
4600	0.285
4700	0.318
4800	0.347
4900	0.366
5000	0.4
5100	0.434
5200	0.465
5300	0.488
5400	0.529
5500	0.551
5600	0.589
5700	0.61
5800	0.641
5900	0.661
6000	0.685
6100	0.71
6200	0.733
6300	0.75
6400	0.768
6500	0.792
6600	0.807
6700	0.823
6800	0.843
6900	0.86
7000	0.863
7100	0.871
7200	0.88
7300	0.884
7400	0.89
7500	0.898
7600	0.906
7700	0.913
7800	0.917
7900	0.926
8000	0.931
8100	0.934
8200	0.939
8300	0.943
8400	0.947
8500	0.948
8600	0.955
8700	0.96
8800	0.962
8900	0.965
9000	0.968
9100	0.969
9200	0.973
9300	0.973
9400	0.975
9500	0.976
9600	0.977
9700	0.979
9800	0.981
9900	0.981
10000	0.981
10100	0.981
10200	0.983
10300	0.984
10400	0.984
10500	0.984
10600	0.986
10700	0.986
10800	0.988
10900	0.989
11000	0.989
11100	0.99
11200	0.992
11300	0.992
11400	0.993
11500	0.994
11600	0.994
11700	0.994
11800	0.995
11900	0.995
12000	0.995
12100	0.995
12200	0.995
12300	0.996
12400	0.996
12500	0.996
12600	0.996
12700	0.996
12800	0.996
12900	0.996
13000	0.997
13100	0.997
13200	0.998
13300	0.998
13400	0.998
13500	0.998
13600	0.998
13700	0.998
13800	0.998
13900	0.998
14000	0.998
14100	0.998
14200	0.998
14300	0.998
14400	0.998
14500	0.999
14600	0.999
14700	0.999
14800	0.999
14900	0.999
15000	0.999
15100	0.999
15200	0.999
15300	0.999
15400	0.999
15500	0.999
15600	0.999
15700	0.999
15800	0.999
15900	0.999
16000	0.999
16100	0.999
16200	0.999
16300	0.999
16400	0.999
16500	0.999
16600	1
16700	1
16800	1
16900	1
17000	1
17100	1
17200	1
17300	1
17400	1
17500	1
17600	1
17700	1
17800	1
17900	1
18000	1
18100	1
18200	1
18300	1
18400	1
18500	1
18600	1
18700	1
18800	1
18900	1
19000	1
19100	1
19200	1
19300	1
19400	1
19500	1
19600	1
19700	1
19800	1
19900	1
20000	1
