# Supplementary material for: Lung cancer screening with volume computed tomography is cost-effective in Greece
Source: PLoS One. 2025 Mar 5;20(3):e0316351. doi: 10.1371/journal.pone.0316351 (PMC11882067; doi:10.1371/journal.pone.0316351)
Supplement: S3 File — (XLSX) [file pone.0316351.s003.xlsx]

## Sheet: Stage IA1
time (months)	survival (p)
0	1
2.15594	0.997724
2.40357	0.997718
2.65119	0.997712
2.89882	0.997706
3.14645	0.997701
3.39407	0.997695
3.6417	0.997689
3.88932	0.997683
4.13695	0.997677
4.38458	0.997672
4.6322	0.997666
4.87983	0.99766
5.12745	0.997654
5.37508	0.997649
5.62271	0.997643
5.87033	0.997637
6.11796	0.997631
6.36553	0.996763
6.613	0.994172
6.86052	0.992442
7.10815	0.992436
7.35578	0.99243
7.6034	0.992425
7.85103	0.992419
8.09865	0.992413
8.34628	0.992407
8.59391	0.992401
8.84153	0.992396
9.08916	0.99239
9.33679	0.992384
9.58441	0.992378
9.83204	0.992372
10.0797	0.992367
10.3273	0.992361
10.5749	0.992355
10.8225	0.992349
11.0702	0.992343
11.3178	0.992338
11.5654	0.992332
11.813	0.992326
11.9988	0.992322
12.0603	0.985424
12.3079	0.985419
12.5555	0.985413
12.8031	0.985407
13.0508	0.985401
13.2984	0.985395
13.546	0.98539
13.7936	0.985384
14.0413	0.985378
14.2889	0.985372
14.5365	0.985367
14.7841	0.985361
15.0318	0.985355
15.2794	0.985349
15.527	0.985343
15.7746	0.985338
16.0223	0.985332
16.2699	0.985326
16.5175	0.98532
16.7652	0.985314
17.0128	0.985309
17.2604	0.985303
17.508	0.985297
17.7557	0.985291
17.9414	0.985287
18.0029	0.97839
18.2505	0.978384
18.4981	0.978378
18.7457	0.978372
18.9934	0.978366
19.241	0.978361
19.4886	0.978355
19.7362	0.978349
19.9839	0.978343
20.2315	0.978337
20.4791	0.978332
20.7268	0.978326
20.9744	0.97832
21.222	0.978314
21.4696	0.978309
21.7173	0.978303
21.903	0.978298
22.0884	0.973122
22.336	0.973116
22.5836	0.973111
22.8313	0.973105
23.0789	0.973099
23.3265	0.973093
23.5741	0.973087
23.8218	0.973082
24.0694	0.973076
24.317	0.97307
24.5646	0.973064
24.8123	0.973058
25.0599	0.973053
25.3075	0.973047
25.5551	0.973041
25.8028	0.973035
26.0504	0.97303
26.298	0.973024
26.5457	0.973018
26.7933	0.973012
27.0409	0.973006
27.2885	0.973001
27.5362	0.972995
27.7838	0.972989
28.0314	0.972983
28.279	0.972977
28.5267	0.972972
28.7742	0.972104
28.9596	0.966066
29.2691	0.966058
29.5167	0.966053
29.7644	0.966047
30.012	0.966041
30.2596	0.966035
30.5073	0.966029
30.7549	0.966024
31.0025	0.966018
31.2501	0.966012
31.4978	0.966006
31.7454	0.966
31.9307	0.9591
32.2402	0.959093
32.4878	0.959087
32.7355	0.959081
32.9831	0.959076
33.2307	0.95907
33.4783	0.959064
33.726	0.959058
33.9735	0.958191
34.3447	0.953872
34.5924	0.953866
34.84	0.95386
35.0876	0.953855
35.3352	0.953849
35.5829	0.953843
35.8305	0.953837
36.0781	0.953831
36.3257	0.953826
36.5734	0.95382
36.821	0.953814
37.0686	0.953808
37.3162	0.953802
37.5639	0.953797
37.8115	0.953791
38.0591	0.953785
38.3067	0.953779
38.5544	0.953773
38.802	0.953768
39.0496	0.953762
39.2972	0.953756
39.5449	0.95375
39.7925	0.953745
40.0401	0.953739
40.2878	0.953733
40.5354	0.953727
40.783	0.953721
41.0306	0.953716
41.1747	0.947391
41.4017	0.946811
41.6493	0.946805
41.8969	0.946799
42.1445	0.946794
42.3922	0.946788
42.6398	0.946782
42.8874	0.946776
43.135	0.94677
43.3827	0.946765
43.6303	0.946759
43.8779	0.946753
44.1255	0.946747
44.3732	0.946742
44.6208	0.946736
44.8684	0.94673
45.0541	0.946726
45.1156	0.939828
45.3633	0.939823
45.6109	0.939817
45.8585	0.939811
46.1061	0.939805
46.3538	0.939799
46.6014	0.939794
46.849	0.939788
47.0966	0.939782
47.3443	0.939776
47.5919	0.93977
47.8395	0.939765
48.0871	0.939759
48.3348	0.939753
48.5824	0.939747
48.83	0.939741
49.0157	0.939737
49.2011	0.934561
49.4488	0.934555
49.6964	0.934549
49.944	0.934543
50.1916	0.934538
50.4393	0.934532
50.6869	0.934526
50.9344	0.932796
51.058	0.928484
51.3055	0.927616
51.5532	0.92761
51.8008	0.927604
52.0484	0.927598
52.2961	0.927593
52.5437	0.927587
52.7913	0.927581
53.0388	0.925851
53.1624	0.921538
53.41	0.920671
53.6576	0.920665
53.9052	0.920659
54.1528	0.920653
54.4005	0.920648
54.6481	0.920642
54.8957	0.920636
55.1433	0.92063
55.391	0.920624
55.6386	0.920619
55.8862	0.920613
56.1338	0.920607
56.3815	0.920601
56.6291	0.920595
56.8767	0.92059
57.1243	0.920584
57.372	0.920578
57.6196	0.920572
57.8672	0.920566
58.1148	0.920561
58.3625	0.920555
58.8574	0.915371
59.105	0.915366
59.3527	0.91536
59.6003	0.915354
59.8479	0.915348
60.0955	0.915342
60.3432	0.915337
60.5908	0.915331
60.8384	0.915325
61.0856	0.908423
61.3333	0.908418
61.5809	0.908412
61.8285	0.908406
62.0761	0.9084
62.3238	0.908394
62.5714	0.908389
62.819	0.908383
63.0666	0.908377
63.3143	0.908371
63.5619	0.908366
63.8095	0.90836
64.0571	0.908354
64.3048	0.908348
64.5524	0.908342
64.8	0.908337
64.9857	0.908332
65.0472	0.901435
65.2322	0.889363
65.5418	0.889356
65.7894	0.88935
66.037	0.889344
66.2846	0.889338
66.5323	0.889332
66.7799	0.889327
67.0275	0.889321
67.2751	0.889315
67.5228	0.889309
67.7704	0.889303
68.0176	0.882402
68.5125	0.877218
68.7602	0.877213
69.0078	0.877207
69.2554	0.877201
69.503	0.877195
69.7507	0.877189
69.9983	0.877184
70.2459	0.877178
70.4935	0.877172
70.7412	0.877166
70.9888	0.87716
71.173	0.851297
71.4825	0.851289
71.7301	0.851284

## Sheet: Stage IA2
time (months)	survival (p)
0	1
3.26995	0.992526
3.51757	0.99252
3.7652	0.992514
4.01282	0.992508
4.26045	0.992503
4.50808	0.992497
4.7557	0.992491
5.00333	0.992485
5.25096	0.99248
6.24104	0.98556
6.48867	0.985555
6.73629	0.985549
6.98392	0.985543
7.16964	0.985539
8.34545	0.978615
8.59307	0.97861
8.8407	0.978604
9.08833	0.978598
9.33595	0.978592
9.58358	0.978586
9.8312	0.978581
10.0788	0.978575
10.3265	0.978569
10.5741	0.978563
10.8217	0.978558
11.0693	0.978552
11.3166	0.973374
11.5643	0.973368
11.8119	0.973362
12.0595	0.973357
12.3072	0.973351
12.5548	0.973345
12.8024	0.973339
13.05	0.973333
13.2976	0.971604
13.4211	0.967291
13.6687	0.966423
13.9163	0.966417
14.1639	0.966412
14.4116	0.966406
14.6592	0.9664
14.9068	0.966394
15.1544	0.966388
15.4021	0.966383
15.6497	0.966377
15.8972	0.964647
16.1445	0.959469
16.3921	0.959464
16.6398	0.959458
16.8874	0.959452
17.135	0.959446
17.3827	0.95944
17.6303	0.959435
17.8779	0.958567
18.249	0.954248
18.4967	0.954242
18.7443	0.954237
18.9919	0.954231
19.2395	0.954225
19.4872	0.954219
19.7348	0.954214
19.9824	0.954208
20.1058	0.947309
20.3534	0.947303
20.6011	0.947297
20.8487	0.947292
21.0963	0.947286
21.3439	0.94728
21.5916	0.947274
21.8392	0.947268
22.0868	0.947263
22.334	0.940361
22.5817	0.940355
22.8293	0.940349
23.0769	0.940344
23.3245	0.940338
23.5722	0.940332
23.8198	0.940326
24.0674	0.94032
24.191	0.936008
24.4385	0.93514
24.6862	0.935134
24.9338	0.935128
25.1814	0.935122
25.429	0.935117
25.6767	0.935111
25.9242	0.933381
26.0477	0.929068
26.2953	0.928201
26.5429	0.928195
26.7906	0.928189
27.0382	0.928183
27.2858	0.928177
27.5334	0.928172
27.7811	0.928166
28.0286	0.926436
28.2759	0.921258
28.5235	0.921253
28.7712	0.921247
29.0188	0.921241
29.2662	0.917787
29.5137	0.916058
29.7614	0.916052
30.009	0.916046
30.2566	0.91604
30.5042	0.916034
30.7519	0.916029
30.9995	0.916023
31.2471	0.916017
31.4947	0.916011
31.7419	0.90911
31.9896	0.909104
32.2372	0.909098
32.4848	0.909092
32.7324	0.909086
32.9801	0.909081
33.2277	0.909075
33.4753	0.909069
33.723	0.909063
33.9706	0.909057
34.094	0.902159
34.3416	0.902153
34.5892	0.902147
34.8369	0.902141
35.0845	0.902135
35.3321	0.90213
35.5797	0.902124
35.8274	0.902118
36.075	0.902112
36.3223	0.896935
36.5699	0.896929
36.8175	0.896923
37.0652	0.896917
37.3128	0.896911
37.5604	0.896906
37.8081	0.8969
38.0556	0.896032
38.2413	0.895166
38.4267	0.88999
38.6743	0.889984
38.922	0.889978
39.1696	0.889972
39.4172	0.889966
39.6648	0.889961
39.9124	0.889093
40.0359	0.883918
40.2835	0.88305
40.5311	0.883044
40.7787	0.883039
41.0264	0.883033
41.274	0.883027
41.5216	0.883021
41.7692	0.883016
42.0169	0.88301
42.2645	0.883004
42.5121	0.882998
42.7597	0.882992
43.0072	0.879539
43.2547	0.877809
43.5023	0.877803
43.7499	0.877797
43.9976	0.877792
44.1833	0.877787
44.3686	0.870887
44.6162	0.870881
44.8638	0.870875
45.1115	0.87087
45.3591	0.870864
45.6067	0.870858
45.8543	0.870852
46.102	0.870846
46.3496	0.870841
46.5972	0.870835
46.8448	0.870829
47.0925	0.870823
47.3397	0.863922
47.5873	0.863916
47.8349	0.86391
48.0826	0.863904
48.2683	0.8639
48.3299	0.858727
48.5775	0.858721
48.8251	0.858715
49.0727	0.858709
49.3204	0.858703
49.568	0.858698
49.8156	0.858692
50.0633	0.858686
50.3109	0.85868
50.5585	0.858674
50.8061	0.857807
51.0535	0.855215
51.301	0.851761
51.5486	0.851755
51.7962	0.85175
52.0438	0.851744
52.2915	0.851738
52.5391	0.851732
52.7867	0.851726
53.0342	0.849997
53.1578	0.845684
53.4054	0.844816
53.653	0.84481
53.9006	0.844805
54.1482	0.844799
54.3959	0.844793
54.6435	0.844787
54.8911	0.844781
55.1388	0.844776
55.3864	0.84477
55.634	0.844764
55.8816	0.844758
56.1293	0.844752
56.3768	0.843885
56.6243	0.841293
56.8718	0.839563
57.1194	0.839557
57.3671	0.839552
57.6147	0.839546
57.8623	0.83954
58.11	0.839534
58.3576	0.839528
58.6052	0.839523
58.8528	0.839517
59.0385	0.839512
59.1	0.832615
59.3477	0.832609
59.5953	0.832604
59.8429	0.832598
60.0905	0.832592
60.2346	0.826267
60.4616	0.825687
60.7092	0.825682
60.9568	0.825676
61.2044	0.82567
61.4521	0.825664
61.6997	0.825658
61.9473	0.825653
62.0708	0.820478
62.3184	0.820472
62.5661	0.820466
62.8137	0.820461
63.0613	0.819593
63.2469	0.818726
63.4323	0.81355
63.68	0.813544
63.9276	0.813539
64.1752	0.813533
64.4229	0.813527
64.6705	0.813521
64.9181	0.812653
65.0416	0.807479
65.2891	0.806611
65.5368	0.806605
65.7844	0.806599
66.032	0.805732
66.2794	0.80314
66.5269	0.80141
66.7746	0.801404
67.0222	0.801398
67.1456	0.7945
67.3932	0.794494
67.6408	0.794488
67.8885	0.794482
68.1361	0.794477
68.3837	0.794471
68.6314	0.794465
68.879	0.794459
69.1262	0.787557
69.3738	0.787552
69.6214	0.787546
69.8691	0.78754
70.0548	0.787536
70.1164	0.782362
70.364	0.782357
70.6116	0.782351
70.8593	0.782345
71.1068	0.781477
71.2925	0.780611
71.4775	0.768539
71.7251	0.768533
71.9727	0.768527

## Sheet: Stage IA3
time (months)	survival (p)
0	1
0.0512242	0.999497
0.296747	0.99947
0.475573	0.994477
1.13237	0.994462
1.72937	0.992785
2.08762	0.992777
2.80403	0.991097
3.16229	0.991089
3.69957	0.989414
4.41598	0.987734
4.71443	0.986064
4.89355	0.98606
5.1921	0.986053
5.37435	0.985581
5.62198	0.985575
5.8696	0.985569
5.9931	0.980394
6.24073	0.980389
6.48836	0.980383
6.73598	0.980377
6.98356	0.979509
7.23113	0.978641
7.47876	0.978636
7.72638	0.97863
7.97401	0.978624
8.09751	0.973449
8.34513	0.973444
8.59276	0.973438
8.84033	0.97257
9.026	0.971704
9.0876	0.96653
9.33522	0.966524
9.58285	0.966519
9.83042	0.965651
9.95392	0.960476
10.2015	0.959608
10.4491	0.959603
10.6967	0.959597
10.9444	0.959591
11.192	0.959585
11.4396	0.958717
12.0584	0.954393
12.306	0.954387
12.5536	0.954381
12.8013	0.954376
13.0489	0.95437
13.1723	0.947471
13.4199	0.947465
13.6675	0.94746
13.9152	0.947454
14.0386	0.941417
14.2862	0.940549
14.5338	0.940543
14.7814	0.940538
14.9672	0.940533
15.0287	0.93536
15.2764	0.935354
15.524	0.935348
15.7716	0.935343
16.0193	0.935337
16.2669	0.935331
16.5145	0.935325
16.7621	0.935319
17.0093	0.928418
17.257	0.928412
17.5046	0.928406
17.7522	0.9284
17.9998	0.928395
18.2475	0.928389
18.4951	0.928383
18.7427	0.928377
18.9903	0.927509
19.1137	0.921473
19.3614	0.921467
19.609	0.921461
19.8566	0.920593
20.3516	0.916272
20.5992	0.916266
20.8468	0.91626
20.9702	0.909361
21.2178	0.909356
21.4655	0.90935
21.7131	0.909344
21.9607	0.909338
22.0841	0.902439
22.3317	0.902434
22.5794	0.902428
22.827	0.902422
23.0127	0.902418
23.0743	0.897244
23.3219	0.897239
23.5696	0.897233
23.8172	0.897227
24.0648	0.896359
24.1883	0.891184
24.4358	0.890317
24.6835	0.890311
24.9311	0.890305
25.1787	0.890299
25.4263	0.890294
25.674	0.890288
25.9215	0.88942
26.045	0.884245
26.2926	0.883377
26.5402	0.883372
26.7879	0.883366
27.0355	0.88336
27.2831	0.883354
27.5307	0.883348
27.7784	0.883343
28.2733	0.878159
28.5209	0.878153
28.7686	0.878148
29.0162	0.878142
29.2638	0.878136
29.5114	0.87813
29.7591	0.878124
30.0067	0.878119
30.1508	0.871794
30.3777	0.871214
30.6253	0.871208
30.873	0.871203
31.1206	0.871197
31.3682	0.871191
31.6158	0.871185
31.8635	0.871179
31.9869	0.864281
32.2345	0.864275
32.4821	0.864269
32.7297	0.864263
32.9774	0.864257
33.1009	0.859083
33.3485	0.859077
33.5961	0.859071
33.8437	0.858203
34.0294	0.857337
34.091	0.852164
34.3386	0.852158
34.5862	0.852152
34.8338	0.852146
35.0815	0.85214
35.3291	0.852135
35.5767	0.852129
35.8243	0.852123
36.0715	0.845221
36.3192	0.845216
36.5668	0.84521
36.8144	0.845204
37.3094	0.840021
37.557	0.840015
37.8046	0.840009
38.0522	0.840003
38.2999	0.839997
38.5475	0.839992
38.7951	0.839986
39.0424	0.833946
39.29	0.833078
39.5376	0.833073
39.7852	0.833067
39.9709	0.833062
40.0324	0.826165
40.28	0.826159
40.5277	0.826154
40.7753	0.826148
41.0229	0.826142
41.2705	0.826136
41.3941	0.821823
41.6417	0.820956
41.8893	0.82095
42.1369	0.820944
42.3845	0.820938
42.6322	0.820932
42.8797	0.820065
43.0032	0.81489
43.2508	0.814022
43.4984	0.814016
43.7461	0.81401
43.9937	0.814005
44.2413	0.813999
44.489	0.813993
44.7366	0.813987
44.9841	0.812258
45.1077	0.807945
45.3552	0.807077
45.6029	0.807071
45.8505	0.807065
46.0981	0.80706
46.3457	0.807054
46.5934	0.807048
46.841	0.807042
47.0886	0.807036
47.3362	0.807031
47.5839	0.807025
48.0788	0.801841
48.3264	0.801836
48.5741	0.80183
48.8217	0.801824
49.0693	0.801818
49.2134	0.795494
49.4403	0.794914
49.688	0.794908
49.9356	0.794902
50.059	0.788865
50.3066	0.787998
50.5542	0.787992
50.8019	0.787986
51.0495	0.78798
51.2971	0.787974
51.5447	0.787969
51.7924	0.787963
52.04	0.787957
52.1635	0.782782
52.4111	0.782776
52.6587	0.782771
52.9064	0.782765
53.154	0.782759
53.4016	0.782753
53.6492	0.782747
53.8969	0.782742
54.1444	0.781012
54.2679	0.776699
54.5155	0.775831
54.7631	0.775826
55.0108	0.77582
55.2584	0.775814
55.506	0.775808
55.7536	0.775802
56.0013	0.775797
56.2489	0.775791
56.4965	0.775785
56.7442	0.775779
56.9918	0.775773
57.2394	0.775768
57.487	0.775762
57.7347	0.775756
57.9822	0.774888
58.1057	0.768851
58.3533	0.768846
58.6009	0.76884
58.8486	0.768834
59.3435	0.763651
59.5911	0.763645
59.8387	0.763639
60.0864	0.763633
60.334	0.763627
60.5816	0.763622
60.8293	0.763616
61.0765	0.757576
61.3241	0.756708
61.5717	0.756703
61.8193	0.756697
62.0051	0.756693
62.0665	0.749795
62.3142	0.749789
62.5618	0.749784
62.8094	0.749778
63.0571	0.749772
63.3047	0.749766
63.5523	0.74976
63.7999	0.749755
64.0476	0.749749
64.1711	0.744574
64.4187	0.744568
64.6663	0.744563
64.9139	0.744557
65.1615	0.742827
65.285	0.738514
65.5326	0.737646
65.7802	0.737641
66.0278	0.736773
66.6462	0.725553
66.8938	0.725547
67.0795	0.725542
67.141	0.718645
67.3886	0.718639
67.6363	0.718634
67.8839	0.718628
68.1315	0.718622
68.2549	0.711723
68.5025	0.711717
68.7502	0.711712
68.9978	0.711706
69.1213	0.706531
69.3689	0.706525
69.6165	0.706519
69.8642	0.706514
70.1118	0.706508
70.3594	0.706502
70.607	0.706496
70.8547	0.70649
71.1023	0.706485
71.3499	0.706479
71.5975	0.706473
71.8452	0.706467
72.0309	0.706463

## Sheet: Stage IB
time (months)	survival (p)
0	1
0.319312	0.996617
1.41275	0.992569
1.66038	0.992563
2.40326	0.992546
2.65088	0.99254
2.89851	0.992535
3.08423	0.99253
3.26953	0.98563
3.51716	0.985624
3.76478	0.985618
4.01241	0.985613
4.26003	0.985607
4.50766	0.985601
4.75529	0.985595
5.00291	0.985589
5.12631	0.978691
5.37352	0.971789
5.62114	0.971783
6.1164	0.971772
6.36402	0.971766
6.61165	0.97176
6.85927	0.971754
6.98267	0.964856
7.23019	0.963126
7.47782	0.96312
7.72544	0.963114
7.97302	0.962246
8.22059	0.961379
8.46822	0.961373
8.71584	0.961367
8.96305	0.954465
9.21068	0.95446
9.45831	0.954454
9.70593	0.954448
9.95356	0.954442
10.077	0.948405
10.3246	0.947538
10.5722	0.947532
10.8198	0.947526
11.067	0.940624
11.3147	0.940619
11.5623	0.940613
11.8099	0.940607
11.9334	0.93457
12.4286	0.933697
12.6762	0.933691
12.9238	0.933685
13.1714	0.933679
13.4189	0.930226
13.6665	0.93022
13.9141	0.930214
14.0998	0.93021
14.1613	0.923312
14.409	0.923307
14.6566	0.923301
14.9042	0.923295
15.1515	0.918117
15.399	0.916388
15.6467	0.916382
15.8943	0.916376
16.1419	0.91637
16.3891	0.909469
16.6368	0.909463
16.8844	0.909457
17.0701	0.909453
17.2554	0.902552
17.503	0.902547
17.7507	0.902541
17.9983	0.902535
18.2455	0.895633
18.4931	0.895628
18.7407	0.895622
18.9884	0.895616
19.236	0.89561
19.4836	0.895604
19.7311	0.893875
19.9787	0.892145
20.1021	0.885246
20.3497	0.88524
20.5973	0.885235
20.8449	0.885229
21.0307	0.885224
21.0921	0.878327
21.3398	0.878321
21.5874	0.878316
21.835	0.87831
22.0826	0.878304
22.3299	0.871402
22.5775	0.871396
22.8251	0.871391
23.0726	0.869661
23.4438	0.86448
23.6914	0.864475
23.939	0.864469
24.1866	0.864463
24.4343	0.864457
24.6819	0.864451
24.9295	0.864446
25.1152	0.864441
25.3005	0.857541
25.5482	0.857535
25.7958	0.857529
26.0434	0.857524
26.4146	0.854067
26.6623	0.854061
26.9099	0.854055
27.1574	0.852326
27.4047	0.847148
27.6524	0.847142
27.9	0.847136
28.0857	0.847132
28.271	0.840232
28.5186	0.840226
28.7663	0.84022
29.0139	0.840215
29.2611	0.833313
29.5087	0.833307
29.7563	0.833301
30.004	0.833295
30.1897	0.833291
30.375	0.826391
30.6226	0.826385
30.8702	0.826379
31.1178	0.82465
31.4889	0.819469
31.7365	0.819463
31.9841	0.819457
32.2318	0.819452
32.4792	0.815998
32.7268	0.815992
32.9744	0.815986
33.2221	0.815981
33.4697	0.815975
33.7173	0.815969
33.9649	0.815963
34.2122	0.809061
34.4598	0.809056
34.7074	0.80905
34.955	0.809044
35.2022	0.802142
35.4499	0.802137
35.6975	0.802131
35.9451	0.802125
36.1308	0.802121
36.3161	0.795221
36.5638	0.795215
36.8114	0.795209
37.059	0.795203
37.1824	0.788304
37.43	0.788299
37.6777	0.788293
37.9253	0.788287
38.1729	0.788281
38.4201	0.78138
38.6678	0.781374
38.9154	0.781368
39.163	0.781362
39.4106	0.781356
39.6583	0.781351
39.9059	0.781345
40.1534	0.779615
40.4009	0.777885
40.6486	0.77788
40.8962	0.777874
41.1437	0.776144
41.5148	0.770963
41.7625	0.770958
42.0101	0.770952
42.2573	0.76405
42.5049	0.764044
42.7525	0.764039
43.0002	0.764033
43.2478	0.764027
43.4954	0.764021
43.7431	0.764015
43.9907	0.76401
44.1764	0.764005
44.3617	0.757105
44.6093	0.757099
44.857	0.757093
45.1045	0.755364
45.4756	0.750183
45.7232	0.750177
45.9709	0.750172
46.2181	0.74327
46.4657	0.743264
46.7133	0.743258
46.9609	0.743253
47.2085	0.741523
47.456	0.739793
47.7036	0.739787
47.9512	0.739781
48.1986	0.734604
48.4461	0.732874
48.6937	0.732868
48.9413	0.732862
49.189	0.732857
49.4366	0.732851
49.6842	0.732845
49.9318	0.732839
50.1175	0.732835
50.3029	0.725935
50.5505	0.725929
50.7981	0.725923
51.0457	0.725917
51.2934	0.725912
51.541	0.725906
51.7886	0.7259
52.0362	0.725894
52.222	0.72589
52.4073	0.71899
52.6549	0.718984
52.9025	0.718978
53.0882	0.718974
53.2735	0.712073
53.5212	0.712068
53.7688	0.712062
54.0164	0.712056
54.264	0.71205
54.5117	0.712045
54.7593	0.712039
55.0069	0.712033
55.1926	0.712029
55.3779	0.705128
55.6256	0.705123
55.8732	0.705117
56.1207	0.703387
56.3682	0.701657
56.6159	0.701651
56.8635	0.701646
57.1111	0.70164
57.3584	0.696462
57.6059	0.694732
57.8536	0.694727
58.1012	0.694721
58.3484	0.687819
58.596	0.687813
58.8437	0.687808
59.0913	0.687802
59.3389	0.687796
59.5865	0.68779
59.8342	0.687784
60.0818	0.687779
60.2675	0.687774
60.4528	0.680874
60.7004	0.680868
60.9481	0.680863
61.1338	0.680858
61.3191	0.673958
61.5667	0.673952
61.8143	0.673946
62.062	0.673941
62.3096	0.673935
62.5572	0.673929
62.8048	0.673923
63.0525	0.673917
63.2382	0.673913
63.4235	0.667013
63.6711	0.667007
63.9187	0.667001
64.1663	0.665272
64.4138	0.663542
64.6614	0.663536
64.909	0.66353
65.1564	0.658353
65.4039	0.656623
65.6515	0.656617
65.8991	0.656611
66.1468	0.656605
66.3935	0.642808
66.6412	0.642802
66.8888	0.642796
67.1363	0.641067
67.5074	0.635886
67.7551	0.63588
68.0027	0.635874
68.2503	0.635869
68.4975	0.628967
68.7452	0.628961
68.9928	0.628955
69.1785	0.628951
69.3636	0.618603
69.6112	0.618597
69.8589	0.618591
70.1065	0.618585
70.3541	0.61858
70.6017	0.618574
70.8494	0.618568
71.097	0.618562
71.2827	0.618558
71.468	0.611658
71.7156	0.611652
71.9633	0.611646

## Sheet: Stage IIA
time (months)	survival (p)
0	1
0.29885	0.999491
0.546476	0.999485
0.794102	0.99948
1.04173	0.999474
1.28935	0.999468
1.53698	0.999462
1.7845	0.997732
2.03182	0.992555
2.15537	0.988242
2.40284	0.98565
2.65046	0.985644
2.89809	0.985639
3.08381	0.985634
3.26911	0.978734
3.51674	0.978728
3.64024	0.973554
3.88781	0.972686
4.13528	0.970094
4.63043	0.968358
4.87806	0.968353
5.12558	0.966623
5.49671	0.961442
5.74433	0.961437
5.99196	0.961431
6.23917	0.954529
6.48638	0.947627
6.734	0.947622
6.98163	0.947616
7.22884	0.940714
7.47646	0.940708
7.72409	0.940703
7.97172	0.940697
8.15743	0.940692
8.34253	0.930344
8.59016	0.930339
8.83778	0.930333
9.0235	0.930328
9.20839	0.916532
9.45601	0.916527
9.70364	0.916521
9.95126	0.916515
10.1985	0.909613
10.3219	0.902714
10.5695	0.902709
10.8171	0.902703
11.0647	0.902697
11.312	0.895795
11.5596	0.89579
11.8072	0.895784
12.0548	0.895778
12.4261	0.892321
12.6733	0.88542
12.9209	0.885414
13.1681	0.878512
13.2911	0.864718
13.5387	0.864712
13.7863	0.864706
14.034	0.8647
14.281	0.854351
14.5286	0.854345
14.7762	0.854339
15.0237	0.852609
15.2711	0.847432
15.5187	0.847426
15.7663	0.84742
16.0139	0.847414
16.1997	0.84741
16.2611	0.840513
16.5088	0.840507
16.7564	0.840501
17.004	0.840495
17.2516	0.84049
17.4989	0.833588
17.7465	0.833582
17.9941	0.833576
18.2417	0.83357
18.4894	0.833565
18.737	0.833559
18.9227	0.833555
19.108	0.826654
19.3556	0.826649
19.6033	0.826643
19.8509	0.826637
20.0984	0.824907
20.4695	0.819727
20.7172	0.819721
20.9648	0.819715
21.2121	0.814537
21.5832	0.809357
21.8309	0.809351
22.0785	0.809345
22.3257	0.802444
22.5733	0.802438
22.8209	0.802432
23.0685	0.800702
23.1917	0.790355
23.4392	0.788626
23.6868	0.78862
23.9344	0.788614
24.1821	0.788608
24.4293	0.781707
24.6769	0.781701
24.9245	0.781695
25.172	0.779965
25.3577	0.778237
25.543	0.771337
25.7906	0.771331
26.0381	0.769601
26.4092	0.764421
26.6569	0.764415
26.9045	0.764409
27.1521	0.764403
27.3989	0.750606
27.6465	0.7506
27.8942	0.750594
28.1418	0.750588
28.3894	0.750583
28.5751	0.750578
28.7604	0.743678
29.0081	0.743672
29.2557	0.743667
29.5033	0.743661
29.7509	0.743655
29.9986	0.743649
30.2461	0.741919
30.4936	0.74019
30.7412	0.740184
30.9889	0.740178
31.1122	0.733279
31.3599	0.733273
31.6075	0.733268
31.8551	0.733262
32.1028	0.733256
32.3504	0.73325
32.598	0.733245
32.8456	0.733239
33.0933	0.733233
33.3405	0.726331
33.5877	0.71943
33.8353	0.719424
34.0829	0.719418
34.3306	0.719412
34.5782	0.719406
34.8258	0.719401
35.0734	0.719395
35.2592	0.719391
35.4445	0.71249
35.6921	0.712485
35.9397	0.712479
36.1254	0.712474
36.3107	0.705574
36.5584	0.705568
36.806	0.705563
37.0536	0.705557
37.4248	0.7021
37.6725	0.702094
37.9201	0.702089
38.1677	0.702083
38.4149	0.695181
38.6625	0.695175
38.9102	0.69517
39.0959	0.695165
39.2808	0.681369
39.5284	0.681363
39.776	0.681358
40.0237	0.681352
40.2713	0.681346
40.5189	0.68134
40.7665	0.681334
41.0142	0.681329
41.2618	0.681323
41.5094	0.681317
41.757	0.681311
42.0047	0.681305
42.252	0.676128
42.4995	0.674398
42.7471	0.674392
42.9948	0.674386
43.2424	0.674381
43.3658	0.667482
43.6134	0.667476
43.861	0.66747
44.1087	0.667465
44.3561	0.664011
44.6037	0.664005
44.8513	0.663999
45.0988	0.662269
45.3462	0.657092
45.5938	0.657086
45.8414	0.65708
46.089	0.657074
46.2748	0.65707
46.3362	0.650173
46.5839	0.650167
46.8315	0.650161
47.0791	0.650155
47.3263	0.643254
47.574	0.643248
47.8216	0.643242
48.0692	0.643236
48.1926	0.636338
48.4402	0.636332
48.6879	0.636326
48.9355	0.63632
49.1831	0.636314
49.4303	0.629413
49.678	0.629407
49.9256	0.629401
50.1732	0.629395
50.4208	0.62939
50.6685	0.629384
50.9161	0.629378
51.1636	0.627648
51.4111	0.625918
51.6588	0.625913
51.9064	0.625907
52.154	0.625901
52.2774	0.619002
52.525	0.618997
52.7727	0.618991
53.0203	0.618985
53.2679	0.618979
53.5155	0.618973
53.7632	0.618968
54.0108	0.618962
54.2583	0.617232
54.6294	0.612051
54.8771	0.612046
55.1247	0.61204
55.3723	0.612034
55.6199	0.612028
55.8676	0.612023
56.0533	0.612018
56.2386	0.605118
56.4862	0.605112
56.7338	0.605106
56.9815	0.605101
57.2291	0.605095
57.4767	0.605089
57.7243	0.605083
57.972	0.605077
58.1577	0.605073
58.343	0.598173
58.5906	0.598167
58.8382	0.598161
59.0859	0.598155
59.3335	0.59815
59.5811	0.598144
59.8287	0.598138
60.0764	0.598132
60.3239	0.596403
60.5714	0.594673
60.819	0.594667
61.0667	0.594661
61.3143	0.594655
61.5619	0.59465
61.8095	0.594644
62.0571	0.592914
62.3044	0.587736
62.552	0.587731
62.7996	0.587725
63.0473	0.587719
63.2949	0.587713
63.5425	0.587707
63.7901	0.587702
64.0378	0.587696
64.285	0.580794
64.5326	0.580788
64.7802	0.580783
65.0278	0.580777
65.2755	0.580771
65.5231	0.580765
65.7707	0.580759
66.0184	0.580754
66.266	0.580748
66.5136	0.580742
66.7612	0.580736
67.0089	0.580731
67.2565	0.580725
67.5041	0.580719
67.7517	0.580713
67.9994	0.580707
68.247	0.580702
68.3704	0.573803
68.618	0.573797
68.8656	0.573791
69.1133	0.573785
69.3609	0.57378
69.6085	0.573774
69.8561	0.573768
70.1038	0.573762
70.3514	0.573756
70.599	0.573751
70.8466	0.573745
71.0943	0.573739
71.3419	0.573733
71.5895	0.573728
71.8371	0.573722
72.0229	0.573717

## Sheet: Stage IIB
time (months)	survival (p)
0	1
0.546424	0.998623
0.793946	0.996894
1.04152	0.996026
1.18555	0.989127
1.41233	0.985673
1.65996	0.985668
1.90759	0.985662
2.15511	0.983932
2.40268	0.983064
3.14509	0.975289
3.39272	0.975283
3.64003	0.970106
3.88755	0.968376
4.13497	0.964922
4.38197	0.954572
4.6296	0.954567
4.87722	0.954561
5.12485	0.954555
5.37164	0.940758
5.61927	0.940752
5.86689	0.940746
6.05261	0.940742
6.981	0.937272
7.12469	0.924626
7.35161	0.923472
7.59923	0.923466
7.84686	0.92346
8.09449	0.923454
8.34159	0.914829
8.5889	0.909651
8.83653	0.909645
9.02225	0.909641
9.20755	0.902741
9.45518	0.902735
9.70281	0.902729
9.95043	0.902723
10.1981	0.902717
11.126	0.892352
11.3109	0.878556
11.5585	0.87855
11.8062	0.878544
11.9919	0.87854
12.053	0.864747
12.3006	0.864741
12.4863	0.864737
12.6716	0.857836
12.9192	0.857831
13.1664	0.850929
13.4134	0.840579
13.6611	0.840573
13.9087	0.840568
14.0944	0.840563
14.2797	0.833663
14.5273	0.833657
14.775	0.833652
14.9607	0.833647
15.0222	0.82675
15.2079	0.826746
15.3932	0.819845
15.6408	0.81984
15.8885	0.819834
16.1361	0.819828
16.3831	0.809478
16.6307	0.809473
16.8783	0.809467
17.0641	0.809462
17.2489	0.795666
17.4966	0.795661
17.7442	0.795655
17.9918	0.795649
18.2389	0.787023
18.4862	0.781846
18.7339	0.78184
18.9815	0.781834
19.1672	0.78183
19.3523	0.771482
19.5999	0.771476
19.8476	0.77147
20.0333	0.771466
20.2186	0.764565
20.4662	0.76456
20.7138	0.764554
20.9613	0.762824
21.2086	0.755922
21.4559	0.750745
21.7035	0.750739
21.9511	0.750733
22.1368	0.750729
22.3221	0.743829
22.5695	0.738651
22.817	0.737783
23.0645	0.735191
23.312	0.733462
23.5597	0.733456
23.8073	0.73345
24.0549	0.733444
24.1989	0.726545
24.4255	0.719644
24.6731	0.719638
24.8589	0.719634
25.0442	0.712734
25.2914	0.705832
25.539	0.705826
25.7866	0.70582
25.9723	0.705816
26.0337	0.697195
26.2812	0.695465
26.5289	0.695459
26.7765	0.695453
27.0241	0.695448
27.1682	0.689123
27.3951	0.688543
27.6428	0.688537
27.8904	0.688531
28.138	0.688526
28.3237	0.688521
28.509	0.681621
28.7567	0.681615
29.0043	0.681609
29.2515	0.674708
29.4991	0.674702
29.7468	0.674696
29.9944	0.67469
30.242	0.674685
30.4896	0.674679
30.6754	0.674674
30.8607	0.667774
31.1082	0.666045
31.3556	0.662591
31.6032	0.662585
31.8508	0.661717
32.0983	0.659125
32.3458	0.657396
32.5934	0.65739
32.841	0.657384
33.0887	0.657378
33.3359	0.650477
33.5835	0.650471
33.8311	0.650465
34.0169	0.650461
34.2022	0.643561
34.4498	0.643555
34.6974	0.643549
34.945	0.643543
35.1927	0.643537
35.4399	0.636636
35.6875	0.63663
35.9351	0.636624
36.1208	0.63662
36.3058	0.624548
36.5535	0.624542
36.801	0.623674
37.0485	0.621082
37.296	0.619353
37.5436	0.619347
37.7913	0.619341
38.0389	0.619335
38.2865	0.619329
38.5342	0.619324
38.7818	0.619318
39.0294	0.619312
39.2766	0.61241
39.5242	0.612405
39.7719	0.612399
40.0194	0.610669
40.2667	0.605491
40.5143	0.605486
40.762	0.60548
41.0096	0.605474
41.1953	0.60547
41.3806	0.598569
41.6282	0.598564
41.8759	0.598558
42.0616	0.598554
42.2469	0.591653
42.4945	0.591648
42.7421	0.591642
42.9898	0.591636
43.2373	0.589906
43.4847	0.586452
43.7323	0.586447
43.9799	0.586441
44.2276	0.586435
44.4752	0.586429
44.7228	0.586424
44.9703	0.584694
45.2178	0.58124
45.4654	0.581234
45.713	0.581228
45.9606	0.581223
46.2082	0.579493
46.4555	0.574315
46.7031	0.574309
46.9507	0.574304
47.1984	0.574298
47.446	0.574292
47.6317	0.574288
47.817	0.567388
48.0646	0.567382
48.3123	0.567376
48.5599	0.56737
48.8075	0.567364
49.0551	0.567359
49.3028	0.567353
49.5504	0.567347
49.798	0.567341
50.0456	0.567335
50.2928	0.560434
50.5405	0.560428
50.7881	0.560422
51.0357	0.560416
51.2829	0.553515
51.5306	0.553509
51.7782	0.553503
52.0258	0.553497
52.2734	0.553492
52.5211	0.553486
52.7687	0.55348
53.0163	0.553474
53.2637	0.549158
53.5113	0.548291
53.7589	0.548285
54.0065	0.548279
54.2541	0.548273
54.5018	0.548268
54.7494	0.548262
54.997	0.547394
55.2444	0.544802
55.492	0.543072
55.7396	0.543067
55.9872	0.543061
56.2344	0.536159
56.482	0.536153
56.7297	0.536148
56.9773	0.536142
57.2248	0.534412
57.4721	0.529234
57.7198	0.529229
57.9674	0.529223
58.215	0.529217
58.4626	0.529211
58.7103	0.529205
58.9579	0.5292
59.2055	0.529194
59.4531	0.529188
59.7008	0.529182
59.9484	0.529177
60.196	0.529171
60.4432	0.522269
60.6908	0.522263
60.9385	0.522257
61.1242	0.522253
61.3095	0.515353
61.5571	0.515347
61.8047	0.515341
62.0524	0.515336
62.2997	0.510158
62.5473	0.510152
62.7949	0.510146
63.0426	0.51014
63.2902	0.510135
63.5378	0.510129
63.7854	0.510123
64.033	0.508393
64.2804	0.50494
64.528	0.504934
64.7756	0.504928
65.0233	0.504922
65.2709	0.504916
65.5185	0.504911
65.7661	0.504905
66.0138	0.504899
66.1995	0.504895
66.3844	0.491099
66.632	0.491093
66.8796	0.491087
67.0653	0.491083
67.2506	0.484183
67.4983	0.484177
67.7459	0.484171
67.9935	0.484165
68.2412	0.484159
68.4888	0.484154
68.7364	0.484148
68.984	0.484142
69.2317	0.484136
69.4793	0.48413
69.7269	0.484125
69.9745	0.484119
70.0981	0.479806
70.3457	0.478938
70.5933	0.478932
70.8409	0.478927
71.0884	0.477197
71.336	0.475467
71.5835	0.473737
71.8311	0.473732
72.0168	0.473727

## Sheet: Stage IIIA
time (months)	survival (p)
0	1
0.422351	0.994316
0.669873	0.992587
0.917186	0.987409
1.16434	0.979645
1.41192	0.978778
1.53537	0.972741
1.72103	0.971874
1.78257	0.965839
1.96824	0.964973
2.15344	0.956349
2.33906	0.95462
2.40055	0.947723
2.58626	0.947719
2.64775	0.940821
2.89538	0.940815
3.0811	0.940811
3.2664	0.933911
3.51372	0.928733
3.76113	0.92528
4.00834	0.918378
4.19396	0.91665
4.25545	0.909752
4.44117	0.909748
4.62647	0.902848
4.8741	0.902842
5.12131	0.89594
5.3682	0.883867
5.61562	0.880413
5.86314	0.878683
6.04886	0.878679
6.23375	0.864883
6.48137	0.864877
6.72858	0.857975
6.97569	0.84935
7.2229	0.842448
7.47042	0.840718
7.65614	0.840714
7.84144	0.833814
8.08907	0.833808
8.33591	0.820872
8.58338	0.818281
8.83075	0.813965
9.01641	0.813099
9.07738	0.797581
9.3249	0.795852
9.51062	0.795847
9.69593	0.788947
9.88165	0.788943
9.94303	0.780321
10.1902	0.77342
10.4376	0.769104
10.6851	0.766512
10.9326	0.764783
11.1183	0.764778
11.3032	0.750982
11.5505	0.744942
11.7979	0.742351
11.9833	0.737174
12.0447	0.728553
12.2303	0.726825
12.2918	0.719928
12.5395	0.719922
12.7871	0.719916
12.9728	0.719912
13.158	0.711287
13.4054	0.706972
13.591	0.706105
13.6526	0.700932
13.9002	0.700064
14.0859	0.699198
14.271	0.68885
14.5186	0.688844
14.7662	0.688838
14.9519	0.688834
15.013	0.675041
15.1987	0.675036
15.2603	0.669863
15.5079	0.669857
15.7555	0.668989
15.9412	0.668123
16.1265	0.661223
16.3736	0.652597
16.6211	0.650868
16.8687	0.650862
17.0545	0.650857
17.2394	0.637061
17.487	0.637056
17.7346	0.63705
17.9821	0.63532
18.2293	0.628418
18.4768	0.624965
18.7243	0.624097
18.91	0.62323
19.0953	0.61633
19.3426	0.611153
19.5899	0.605975
19.8375	0.605969
20.0233	0.605965
20.0848	0.599067
20.3324	0.599062
20.5181	0.599057
20.7035	0.593881
20.9509	0.590427
21.1983	0.586974
21.4459	0.586106
21.6934	0.583514
21.9409	0.581784
22.085	0.57546
22.3119	0.57488
22.5596	0.574874
22.8072	0.574868
22.9929	0.574864
23.054	0.561071
23.3016	0.561065
23.5492	0.561059
23.7969	0.561053
23.9826	0.561049
24.106	0.55415
24.1674	0.545529
24.4149	0.543799
24.6625	0.543793
24.9101	0.543788
25.0959	0.543783
25.2812	0.536883
25.5284	0.529981
25.776	0.529976
25.9617	0.529971
26.0232	0.523074
26.2708	0.523068
26.4565	0.523064
26.642	0.517887
26.8896	0.517882
27.1371	0.516152
27.3844	0.510974
27.632	0.510968
27.8796	0.510101
28.1271	0.507509
28.3746	0.505779
28.6222	0.505773
28.8699	0.505768
28.9933	0.498869
29.2409	0.498863
29.4885	0.498857
29.7361	0.498851
29.9218	0.498847
30.1072	0.491947
30.3544	0.485045
30.602	0.485039
30.8496	0.485034
31.0353	0.485029
31.0969	0.479856
31.3446	0.47985
31.5922	0.479844
31.8398	0.478977
31.9633	0.473802
32.2108	0.472934
32.4585	0.472928
32.7061	0.472922
32.9537	0.472055
33.2011	0.469463
33.4486	0.467733
33.6963	0.467727
33.9439	0.467722
34.0673	0.460823
34.3149	0.460817
34.5625	0.460811
34.8102	0.460805
34.9542	0.454481
35.1812	0.453901
35.4288	0.453895
35.6764	0.453889
35.8622	0.453885
36.0475	0.446985
36.2951	0.446979
36.5427	0.446973
36.7903	0.446967
36.9761	0.446963
37.0377	0.44179
37.2853	0.441784
37.5329	0.441778
37.7805	0.441772
38.0281	0.440905
38.2138	0.440038
38.3992	0.434862
38.6468	0.434856
38.8944	0.43485
39.1421	0.434845
39.3897	0.434839
39.6373	0.434833
39.8849	0.433965
40.2561	0.429647
40.5037	0.429641
40.7513	0.429635
40.9989	0.429629
41.143	0.423305
41.37	0.422725
41.6176	0.422719
41.8652	0.422713
42.1128	0.422707
42.3605	0.422702
42.6081	0.422696
42.8557	0.42269
42.9791	0.415791
43.2267	0.415785
43.4744	0.41578
43.722	0.415774
43.9696	0.415768
44.1553	0.415764
44.3406	0.408864
44.5883	0.408858
44.8359	0.408852
45.0835	0.408846
45.3312	0.40884
45.5788	0.408835
45.8264	0.408829
46.074	0.408823
46.1976	0.40451
46.4452	0.403642
46.6928	0.403637
46.9404	0.403631
47.188	0.403625
47.4357	0.403619
47.6833	0.403613
47.9308	0.401884
48.0544	0.397571
48.3019	0.396703
48.5496	0.396697
48.7971	0.39583
49.0446	0.393238
49.2921	0.391508
49.5398	0.391502
49.7874	0.391496
50.035	0.391491
50.2822	0.384589
50.5298	0.384583
50.7775	0.384577
51.0251	0.384572
51.2727	0.384566
51.5203	0.38456
51.768	0.384554
52.0156	0.384548
52.2632	0.384543
52.4073	0.378218
52.6342	0.377638
52.8819	0.377632
53.1295	0.377627
53.3771	0.377621
53.6248	0.377615
53.8724	0.377609
54.12	0.377603
54.3676	0.377598
54.6153	0.377592
54.8629	0.377586
55.1105	0.37758
55.3578	0.372403
55.6054	0.372397
55.8531	0.372391
56.1007	0.372385
56.3483	0.372379
56.596	0.372374
56.8436	0.372368
57.0911	0.370638
57.2147	0.366325
57.4622	0.365457
57.7099	0.365452
57.9575	0.365446
58.2051	0.36544
58.4527	0.365434
58.7004	0.365428
58.948	0.365423
59.1956	0.365417
59.4432	0.365411
59.6909	0.365405
59.9385	0.3654
60.186	0.36367
60.4333	0.358492
60.6809	0.358486
60.9286	0.358481
61.1762	0.358475
61.4238	0.358469
61.6715	0.358463
61.919	0.357595
62.2902	0.353277
62.5378	0.353271
62.7855	0.353265
63.0331	0.353259
63.2807	0.353254
63.5283	0.353248
63.776	0.353242
64.0236	0.353236
64.2712	0.35323
64.5188	0.353225
64.7665	0.353219
64.9522	0.353215
65.0137	0.346317
65.2613	0.346311
65.5089	0.346306
65.7566	0.3463
66.0042	0.346294
66.1899	0.34629
66.3752	0.339389
66.6228	0.339384
66.8705	0.339378
67.1181	0.339372
67.3657	0.339366
67.6133	0.339361
67.861	0.339355
68.1086	0.339349
68.3562	0.339343
68.6038	0.339337
68.8515	0.339332
69.0991	0.339326
69.3464	0.334148
69.594	0.334142
69.8417	0.334137
70.0893	0.334131
70.3369	0.334125
70.5845	0.334119
70.8322	0.334113
71.0798	0.334108
71.3274	0.334102
71.575	0.334096
71.8227	0.33409
72.0084	0.334086

## Sheet: Stage IIIB
time (months)	survival (p)
0	1
0.319138	0.993744
0.54606	0.99259
0.793269	0.985688
1.10238	0.978785
1.16356	0.966716
1.41098	0.963262
1.6585	0.961532
1.90571	0.95463
2.15292	0.947729
2.21441	0.940831
2.2759	0.933934
2.42	0.928184
2.64682	0.925306
2.89434	0.923576
3.08006	0.923571
3.26453	0.90288
3.38792	0.895981
3.63555	0.895975
3.82127	0.895971
3.94466	0.889072
4.12934	0.871828
4.37697	0.871822
4.62418	0.86492
4.87139	0.858019
5.1186	0.851117
5.36476	0.826976
5.61228	0.825246
5.85949	0.818344
6.00342	0.809721
6.22958	0.795924
6.47679	0.789022
6.72405	0.782983
6.90972	0.782116
6.97027	0.759703
7.15588	0.757975
7.21737	0.751078
7.40309	0.751073
7.5885	0.745897
7.83602	0.744167
8.08323	0.737266
8.32981	0.72002
8.57702	0.713119
8.76274	0.713114
8.82428	0.707079
9.00995	0.706213
9.19505	0.695864
9.44267	0.695859
9.68988	0.688957
9.93709	0.682055
10.1838	0.666534
10.431	0.659632
10.6785	0.657902
10.9261	0.657897
11.1119	0.657892
11.2967	0.644096
11.5444	0.64409
11.7915	0.635465
11.9769	0.630288
12.0383	0.621667
12.2858	0.619937
12.4715	0.619933
12.6568	0.613033
12.9044	0.613027
13.1516	0.606125
13.3987	0.5975
13.646	0.590598
13.7899	0.58255
14.0169	0.58197
14.2641	0.575068
14.5113	0.568166
14.7589	0.56816
14.9446	0.568156
15.006	0.559535
15.2532	0.552633
15.5007	0.549179
15.7483	0.549174
15.9959	0.548306
16.1815	0.54744
16.3047	0.537093
16.3662	0.530196
16.6138	0.53019
16.8614	0.530184
17.0472	0.53018
17.2322	0.518108
17.4798	0.518102
17.7274	0.517234
17.913	0.516368
17.9744	0.507746
18.2219	0.506017
18.4696	0.506011
18.6553	0.506006
18.8406	0.499106
19.0882	0.4991
19.3354	0.492199
19.583	0.492193
19.7688	0.492189
19.8303	0.485291
20.016	0.485287
20.2014	0.480111
20.449	0.480105
20.6966	0.479237
20.9442	0.478369
21.1913	0.469744
21.4388	0.468014
21.6245	0.46801
21.8098	0.461109
22.0574	0.461104
22.3042	0.447306
22.5518	0.4473
22.7995	0.447295
22.9852	0.44729
23.0468	0.442117
23.2944	0.442111
23.542	0.442105
23.7897	0.442099
24.0372	0.44037
24.2229	0.440365
24.4083	0.435189
24.6559	0.434321
24.9034	0.43173
25.089	0.430001
25.2743	0.423101
25.5219	0.423095
25.7695	0.42309
25.9552	0.423085
26.0167	0.416188
26.2644	0.416182
26.512	0.416176
26.7596	0.41617
27.0072	0.416165
27.193	0.41616
27.378	0.404088
27.6256	0.404082
27.8732	0.403215
28.1206	0.400623
28.368	0.397169
28.6157	0.397163
28.8632	0.396296
28.9865	0.386811
29.234	0.385081
29.4816	0.385075
29.7293	0.38507
29.915	0.385065
30.1003	0.378165
30.3479	0.378159
30.5955	0.378153
30.8432	0.378148
31.0289	0.378143
31.2139	0.366071
31.4615	0.366065
31.7091	0.365198
31.9566	0.36433
32.2039	0.359152
32.4516	0.359146
32.6992	0.359141
32.9468	0.358273
33.1942	0.355681
33.4418	0.353951
33.6894	0.353946
33.937	0.35394
34.1846	0.353934
34.4319	0.347032
34.6795	0.347026
34.9271	0.347021
35.1743	0.340119
35.4219	0.340113
35.6696	0.340107
35.9172	0.340102
36.1029	0.340097
36.2882	0.333197
36.5358	0.333191
36.7835	0.333186
37.0311	0.33318
37.2787	0.333174
37.4644	0.33317
37.6498	0.327993
37.8975	0.327988
38.145	0.326258
38.3923	0.32108
38.6399	0.321074
38.8875	0.320207
39.135	0.317615
39.3825	0.315885
39.6301	0.315879
39.8778	0.315873
40.1254	0.315868
40.373	0.315862
40.6206	0.315856
40.8683	0.31585
41.1159	0.315845
41.3635	0.315839
41.6111	0.315833
41.8588	0.315827
42.0445	0.315823
42.2298	0.308923
42.4774	0.308917
42.725	0.308911
42.9726	0.307181
43.2199	0.302004
43.4675	0.301998
43.7151	0.301992
43.9627	0.301986
44.1485	0.301982
44.3338	0.295082
44.5814	0.295076
44.829	0.29507
45.0766	0.295064
45.3243	0.295058
45.5719	0.295053
45.8195	0.295047
46.0672	0.295041
46.2529	0.295037
46.4383	0.289861
46.6859	0.289855
46.9335	0.289849
47.1812	0.289843
47.4288	0.289837
47.6764	0.289832
47.924	0.289826
48.1717	0.28982
48.4193	0.289814
48.6669	0.289808
48.9144	0.288079
49.1617	0.282901
49.4094	0.282895
49.657	0.282889
49.9046	0.282884
50.1523	0.282878
50.3999	0.282872
50.6475	0.282866
50.8951	0.281998
51.2663	0.27768
51.5139	0.277674
51.7615	0.277668
52.0091	0.277662
52.1532	0.271338
52.3802	0.270758
52.6278	0.270752
52.8754	0.270746
53.123	0.270741
53.3707	0.270735
53.6183	0.270729
53.8659	0.270723
54.1135	0.270717
54.3612	0.270712
54.6088	0.270706
54.8564	0.2707
55.104	0.270694
55.3513	0.263793
55.5989	0.263787
55.8465	0.263781
56.0941	0.263775
56.3418	0.263769
56.5894	0.263764
56.837	0.263758
57.0846	0.263752
57.3323	0.263746
57.5799	0.26374
57.8275	0.263735
58.0751	0.263729
58.3228	0.263723
58.5704	0.263717
58.818	0.263711
59.0037	0.263707
59.0652	0.25681
59.3129	0.256804
59.5605	0.256798
59.8081	0.256792
60.0557	0.256787
60.2415	0.256782
60.4269	0.251606
60.6745	0.2516
60.9221	0.251594
61.1697	0.251589
61.4174	0.251583
61.665	0.251577
61.9126	0.251571
62.1602	0.251566
62.4079	0.25156
62.6555	0.251554
62.9031	0.251548
63.1506	0.249818
63.398	0.244641
63.6456	0.244635
63.8932	0.244629
64.1408	0.244623
64.3884	0.243756
64.6359	0.241164
64.8834	0.239434
65.0275	0.233109
65.2544	0.23253
65.502	0.232524
65.7497	0.232518
65.9973	0.232512
66.2449	0.232506
66.4926	0.232501
66.7402	0.232495
66.9878	0.232489
67.2354	0.232483
67.4831	0.232477
67.7307	0.232472
67.9783	0.232466
68.2259	0.23246
68.4736	0.232454
68.7212	0.232448
68.9688	0.232443
69.2164	0.232437
69.4641	0.232431
69.7117	0.232425
69.9593	0.23242
70.2069	0.232414
70.4546	0.232408
70.7022	0.232402
70.9498	0.232396
71.1974	0.232391
71.4447	0.225489
71.6923	0.225483
71.9399	0.225477

## Sheet: Stage IIIC
time (months)	survival (p)
0	1
0.29885	0.999491
0.422299	0.993454
0.545695	0.986556
0.793269	0.985688
1.04053	0.979648
1.28706	0.961541
1.47278	0.961536
1.65808	0.954636
1.90529	0.947735
2.1525	0.940833
2.39919	0.925311
2.64671	0.923582
2.77011	0.916683
3.01742	0.911505
3.26411	0.895984
3.69693	0.887354
3.75832	0.878732
4.00548	0.870969
4.18854	0.827003
4.25003	0.820106
4.49755	0.818376
4.64151	0.810328
4.86847	0.809748
5.11526	0.79595
5.36132	0.770085
5.6077	0.749391
5.85501	0.744214
6.04073	0.744209
6.22499	0.720069
6.4722	0.713168
6.71899	0.69937
6.84255	0.695057
6.98663	0.68902
7.08851	0.667468
7.33587	0.663152
7.58318	0.657975
7.83081	0.657969
8.07802	0.651067
8.32398	0.623478
8.5716	0.623472
8.71564	0.616573
8.94242	0.61312
9.18869	0.590702
9.436	0.585525
9.68332	0.580347
9.7447	0.571726
9.9917	0.561376
10.1768	0.551028
10.3002	0.544129
10.4859	0.544125
11.1047	0.538938
11.2893	0.520832
11.5365	0.513931
11.7839	0.510477
12.0314	0.507885
12.2789	0.506156
12.4646	0.506151
12.6499	0.499251
12.8971	0.492349
13.1448	0.492344
13.391	0.469926
13.6386	0.468196
13.8243	0.468192
14.0092	0.454396
14.2559	0.438874
14.5032	0.433697
14.7506	0.430243
15.0597	0.42334
15.3065	0.409542
15.368	0.402645
15.6156	0.402639
15.8628	0.395738
16.1102	0.392284
16.3578	0.390554
16.6051	0.385376
16.8527	0.385371
17.0384	0.385366
17.223	0.366398
17.4706	0.366393
17.7182	0.365525
17.9658	0.364657
18.2132	0.361203
18.3989	0.361199
18.5842	0.354299
18.8314	0.347397
19.079	0.347391
19.2017	0.328425
19.4492	0.326695
19.6967	0.324965
19.9443	0.323235
20.1915	0.316334
20.4387	0.309432
20.6863	0.309426
20.9339	0.309421
21.1807	0.295623
21.3665	0.295619
21.4278	0.286997
21.6754	0.285268
21.923	0.285262
22.0671	0.278937
22.294	0.278357
22.5408	0.26456
22.7884	0.264554
22.9741	0.26455
23.1591	0.252477
23.6544	0.252466
23.9019	0.250736
24.1493	0.247282
24.335	0.247278
24.3961	0.233485
24.6437	0.233479
24.8914	0.233473
25.139	0.233467
25.3866	0.233462
25.6342	0.233456
25.8819	0.23345
26.1295	0.233444
26.3771	0.233439
26.6248	0.233433
26.8724	0.233427
27.12	0.233421
27.3676	0.233415
27.5534	0.233411
27.6148	0.226514
27.8625	0.226508
28.1101	0.226502
28.3577	0.226496
28.5434	0.226492
28.7287	0.219592
28.9764	0.219586
29.2239	0.217856
29.4713	0.214403
29.7189	0.214397
29.9666	0.214391
30.2142	0.214385
30.4618	0.214379
30.7094	0.214374
30.957	0.212644
31.2044	0.20919
31.452	0.209184
31.6996	0.209179
31.9473	0.209173
32.1949	0.209167
32.4425	0.209161
32.6901	0.209155
32.9378	0.20915
33.0818	0.202825
33.3088	0.202245
33.5564	0.202239
33.804	0.202233
34.0517	0.202228
34.2993	0.202222
34.485	0.202218
34.6703	0.195317
34.9179	0.195311
35.1656	0.195306
35.4132	0.1953
35.5989	0.195296
35.762	0.188935
35.8754	0.188933
36.041	0.188929
36.6505	0.182341
36.8981	0.181473
37.1457	0.181468
37.3934	0.181462
37.641	0.181456
37.8886	0.18145
38.1362	0.181444
38.3839	0.181439
38.6315	0.181433
38.8791	0.181427
39.1267	0.181421
39.3744	0.181416
39.622	0.18141
39.8696	0.181404
40.1172	0.181398
40.3649	0.181392
40.6125	0.181387
40.8601	0.181381
41.1078	0.181375
41.355	0.175335
41.6025	0.172744
41.85	0.171014
42.0357	0.171009
42.221	0.164109
42.4687	0.164103
42.7163	0.164098
42.9639	0.164092
43.2115	0.164086
43.4592	0.16408
43.7068	0.164075
43.9544	0.164069
44.202	0.164063
44.3878	0.164059
44.5731	0.157158
44.8207	0.157153
45.0683	0.157147
45.3159	0.157141
45.5636	0.157135
45.8112	0.157129
46.0588	0.157124
46.3064	0.157118
46.5541	0.157112
46.8017	0.157106
47.0493	0.1571
47.2969	0.157095
47.5446	0.157089
47.7922	0.157083
47.9779	0.157079
48.0393	0.148457
48.2866	0.14328
48.5342	0.143274
48.7819	0.143268
48.9676	0.143264
49.1527	0.132916
49.4003	0.13291
49.6479	0.132904
49.8956	0.132898
50.1432	0.132893
50.3908	0.132887
50.6384	0.132881
50.8861	0.132875
51.1337	0.132869
51.3813	0.132864
51.6289	0.132858
51.8766	0.132852
52.1242	0.132846
52.3718	0.13284
52.6194	0.132835
52.8671	0.132829
53.1147	0.132823
53.3623	0.132817
53.61	0.132812
53.8576	0.132806
54.1052	0.1328
54.3528	0.132794
54.6005	0.132788
54.8481	0.132783
55.0957	0.132777
55.3433	0.132771
55.591	0.132765
55.8386	0.132759
56.0862	0.132754
56.3338	0.132748
56.5815	0.132742
56.8291	0.132736
57.0767	0.13273
57.3243	0.132725
57.572	0.132719
57.8196	0.132713
58.0672	0.132707
58.3148	0.132701
58.5625	0.132696
58.8101	0.13269
59.0577	0.132684
59.3054	0.132678
59.553	0.132673
59.8006	0.132667
60.0482	0.132661
60.2959	0.132655
60.5435	0.132649
60.7911	0.132644
61.0387	0.132638
61.2864	0.132632
61.534	0.132626
61.7816	0.13262
62.0292	0.132615
62.2769	0.132609
62.5245	0.132603
62.7721	0.132597
63.0197	0.132591
63.2674	0.132586
63.515	0.13258
63.7626	0.132574
64.0102	0.132568
64.2579	0.132563
64.5055	0.132557
64.7531	0.132551
65.0008	0.132545
65.2484	0.132539
65.496	0.132534
65.7436	0.132528
65.9913	0.132522
66.2389	0.132516
66.4865	0.13251
66.7341	0.132505
66.9818	0.132499
67.2294	0.132493
67.477	0.132487
67.7246	0.132481
67.9723	0.132476
68.2199	0.13247
68.4675	0.132464
68.7151	0.132458
68.9628	0.132453
69.2104	0.132447
69.458	0.132441
69.7056	0.132435
69.9533	0.132429
70.2009	0.132424
70.4485	0.132418
70.6962	0.132412
70.9438	0.132406
71.1914	0.1324
71.439	0.132395
71.6867	0.132389
71.9343	0.132383

## Sheet: Stage IVA
time (months)	survival (p)
0	1
0.236527	0.992597
0.544809	0.971902
0.728652	0.940866
0.790038	0.932245
0.975445	0.927069
1.03641	0.911551
1.22203	0.909823
1.28274	0.889996
1.4684	0.88913
1.6535	0.878782
1.89987	0.858088
2.14698	0.849463
2.39434	0.845147
2.64181	0.842555
2.82743	0.840827
3.01232	0.827031
3.25994	0.827025
3.50715	0.820123
3.69183	0.802879
3.75332	0.795982
3.93904	0.795978
4.00001	0.78046
4.24721	0.773559
4.43283	0.77183
4.61813	0.76493
4.86534	0.758029
5.11213	0.744231
5.29744	0.737331
5.35882	0.72871
5.54444	0.726981
5.60593	0.720084
5.79165	0.72008
5.85277	0.707148
6.03844	0.706282
6.22353	0.695934
6.47116	0.695928
6.71795	0.682131
6.96485	0.670057
7.21206	0.663155
7.39705	0.651083
7.45854	0.644186
7.64426	0.644182
7.82914	0.630385
8.07614	0.620036
8.32377	0.62003
8.57056	0.606233
8.75628	0.606228
8.81767	0.597607
9.00328	0.595879
9.18858	0.588978
9.43579	0.582077
9.683	0.575175
9.9298	0.561378
10.177	0.554476
10.4245	0.552746
10.5685	0.544123
10.795	0.537222
11.0427	0.537216
11.289	0.516522
11.5363	0.511345
11.7209	0.492377
11.7824	0.485479
11.9681	0.485475
12.0297	0.47944
12.2153	0.478573
12.4007	0.473397
12.6483	0.471667
12.8953	0.461318
13.081	0.461314
13.1424	0.452692
13.3896	0.445791
13.6369	0.441475
13.8844	0.438883
14.1319	0.437153
14.3177	0.437149
14.503	0.430249
14.6887	0.430244
14.7502	0.423347
14.9359	0.423343
14.9974	0.416446
15.1831	0.416441
15.3679	0.400921
15.3878	0.388853
15.6146	0.3854
15.8622	0.385394
16.1094	0.378492
16.3569	0.376762
16.5423	0.371586
16.6037	0.362965
16.8509	0.356063
17.0365	0.354335
17.2218	0.347435
17.4691	0.340533
17.7167	0.340527
17.9643	0.340521
18.15	0.340517
18.2115	0.33362
18.3972	0.333615
18.4588	0.32758
18.6444	0.326714
18.8297	0.319814
19.0771	0.314636
19.3243	0.307734
19.5711	0.293937
19.8183	0.287035
20.0656	0.282719
20.2513	0.281853
20.5598	0.264606
20.7455	0.264602
20.9308	0.257701
21.1784	0.257696
21.4261	0.25769
21.6737	0.257684
21.9213	0.257678
22.107	0.257674
22.2924	0.252498
22.54	0.25163
22.7876	0.250762
23.035	0.247308
23.2826	0.247303
23.4684	0.247298
23.6532	0.233502
23.9005	0.226601
24.1477	0.219699
24.3953	0.219693
24.581	0.219689
24.6426	0.214515
24.8902	0.213648
25.0758	0.212781
25.2612	0.207605
25.5089	0.207599
25.7565	0.207594
26.0041	0.207588
26.2518	0.207582
26.4993	0.206714
26.7468	0.204122
26.9943	0.202393
27.2419	0.202387
27.4896	0.202381
27.7372	0.202375
27.9848	0.202369
28.2324	0.202364
28.4797	0.195462
28.7273	0.195456
28.9749	0.19545
29.2225	0.195445
29.4702	0.195439
29.7178	0.195433
29.9654	0.195427
30.213	0.195422
30.4607	0.195416
30.7083	0.19541
30.9559	0.195404
31.2035	0.195398
31.4512	0.195393
31.6988	0.195387
31.946	0.188485
32.1936	0.188479
32.4413	0.188474
32.6889	0.188468
32.9365	0.188462
33.1841	0.188456
33.4318	0.18845
33.6794	0.188445
33.927	0.188439
34.1746	0.188433
34.4223	0.188427
34.6699	0.188421
34.9175	0.188416
35.1651	0.18841
35.4128	0.188404
35.6604	0.188398
35.908	0.188392
36.1556	0.188387
36.4033	0.188381
36.589	0.188377
36.774	0.176304
37.0216	0.176299
37.2692	0.176293
37.5168	0.175425
37.7025	0.174559
37.8879	0.169382
38.1355	0.169377
38.3211	0.167648
38.3825	0.159027
38.63	0.157297
38.8777	0.157292
39.1253	0.157286
39.3729	0.15728
39.5586	0.157276
39.7436	0.145204
39.9912	0.145198
40.2389	0.145192
40.4865	0.145186
40.7341	0.14518
40.9818	0.145175
41.2294	0.145169
41.477	0.145163
41.7245	0.143433
41.8478	0.13481
42.0952	0.131357
42.3429	0.131351
42.5905	0.131345
42.8381	0.131339
43.0857	0.131334
43.3334	0.131328
43.581	0.131322
43.8286	0.131316
44.0762	0.13131
44.3238	0.129581
44.5708	0.119231
44.8184	0.119225
45.066	0.11922
45.3136	0.119214
45.5613	0.119208
45.8089	0.119202
46.0565	0.119196
46.3041	0.119191
46.5518	0.119185
46.7994	0.119179
47.047	0.119173
47.2947	0.119167
47.5423	0.119162
47.7899	0.119156
48.0375	0.11915
48.2852	0.119144
48.5328	0.119138
48.7185	0.119134
48.9031	0.100166
49.1507	0.10016
49.3983	0.100155
49.646	0.100149
49.8936	0.100143
50.1412	0.100137
50.3888	0.100131
50.6365	0.100126
50.8841	0.10012
51.1317	0.100114
51.3793	0.100108
51.627	0.100102
51.8746	0.100097
52.1222	0.100091
52.3698	0.100085
52.6175	0.100079
52.8651	0.100073
53.1127	0.100068
53.3603	0.100062
53.608	0.100056
53.8556	0.10005
54.1032	0.100045
54.3509	0.100039
54.5985	0.100033
54.8461	0.100027
55.0937	0.100021
55.3414	0.100016
55.589	0.10001
55.8366	0.100004
56.0842	0.0999982
56.3319	0.0999924
56.5795	0.0999866
56.8271	0.0999808
57.0747	0.0999751
57.3224	0.0999693
57.57	0.0999635
57.8176	0.0999577
58.0652	0.0999519
58.3129	0.0999461
58.5605	0.0999403
58.8081	0.0999345
59.0557	0.0999287
59.3034	0.0999229
59.551	0.0999172
59.7986	0.0999114
60.0462	0.0999056
60.2939	0.0998998
60.5415	0.099894
60.7891	0.0998882
61.0368	0.0998824
61.2844	0.0998766
61.532	0.0998708
61.7796	0.099865
62.0273	0.0998593
62.2749	0.0998535
62.5225	0.0998477
62.7701	0.0998419
63.0178	0.0998361
63.2654	0.0998303
63.513	0.0998245
63.7606	0.0998187
64.0083	0.0998129
64.2559	0.0998071
64.5035	0.0998014
64.7511	0.0997956
64.9988	0.0997898
65.2464	0.099784
65.494	0.0997782
65.7416	0.0997724
65.9893	0.0997666
66.2369	0.0997608
66.4845	0.099755
66.7322	0.0997492
66.9798	0.0997435
67.2274	0.0997377
67.475	0.0997319
67.7227	0.0997261
67.9703	0.0997203
68.2179	0.0997145
68.4655	0.0997087
68.7132	0.0997029
68.9608	0.0996971
69.2084	0.0996913
69.456	0.0996856
69.7037	0.0996798
69.9513	0.099674
70.1989	0.0996682
70.4465	0.0996624
70.6942	0.0996566
70.9418	0.0996508
71.1894	0.099645
71.437	0.0996392
71.6847	0.0996334
71.9323	0.0996277

[truncated: 1 more sheets: Stage IVB]
