# Supplementary material for: Lung cancer screening with volume computed tomography is cost-effective in Greece
Source: PLoS One. 2025 Mar 5;20(3):e0316351. doi: 10.1371/journal.pone.0316351 (PMC11882067; doi:10.1371/journal.pone.0316351)
Supplement: S4 File — (XLSX) [file pone.0316351.s004.xlsx]

## Sheet: Stage I
Extracted from Non-Upstaged arm (patient proportion 54%)			Extracted from Upstaged arm (patient proportion 46%)			source: McPherson I et al., 2020)
Time (month)	Progression-free survival (p)		Time (month)	Progression-free survival (p)
0	1		0	1
4.97506	0.992001		3.75494	0.999459
5.48004	0.990426		3.9934	0.999459
5.66384	0.986901		4.23185	0.999459
6.37972	0.981744		4.47031	0.999459
7.09552	0.977405		4.70876	0.999459
7.78409	0.974307		4.94721	0.999459
8.52664	0.973396		5.18567	0.999459
9.24217	0.971792		5.42436	0.997054
9.52127	0.966387		5.66318	0.993445
10.4514	0.963455		5.90176	0.992242
10.7098	0.960364		6.14021	0.992242
11.3701	0.954282		6.35944	0.985826
12.0793	0.944343		6.51184	0.972032
12.7309	0.931767		6.73912	0.964574
14.0877	0.920654		6.97758	0.964574
14.3783	0.920654		7.21633	0.961567
14.8513	0.917659		7.31772	0.941317
14.9319	0.904823		7.47742	0.9341
15.426	0.90365		7.69656	0.928486
15.5415	0.897756		7.93502	0.928486
15.7467	0.89251		8.17371	0.92608
16.3121	0.887695		8.29509	0.904728
17.0434	0.883461		8.51394	0.902021
17.729	0.873872		8.77239	0.900818
18.3058	0.871402		9.01084	0.900818
18.4496	0.864949		9.25026	0.891195
18.7424	0.86378		9.4892	0.886383
19.1064	0.862152		9.72777	0.88518
19.44	0.861435		9.96623	0.88518
19.5569	0.854985		10.1857	0.876358
19.9012	0.851498		10.3258	0.865933
20.1674	0.851467		10.5644	0.86473
20.5219	0.844815		10.8029	0.86473
20.8366	0.842672		11.0416	0.862324
21.3015	0.842672		11.1644	0.826236
21.5051	0.840327		11.4033	0.822026
21.5068	0.82391		11.6418	0.821424
21.5362	0.819806		11.8803	0.821424
21.8562	0.816288		12.1187	0.821424
21.9692	0.810999		12.3572	0.821424
22.4089	0.809838		12.5956	0.821424
22.4099	0.800457		12.8341	0.821424
22.5183	0.792193		13.0735	0.811801
23.2373	0.788288		13.3124	0.80759
23.516	0.780522		13.7894	0.806387
24.1262	0.780522		14.0282	0.80338
24.5043	0.776418		14.267	0.799771
25.2598	0.776418		14.7439	0.79917
25.2611	0.762932		14.9827	0.796162
25.2615	0.758828		15.2215	0.793155
25.6394	0.757655		15.46	0.792553
25.9301	0.755896		15.6984	0.792553
26.1916	0.755896		15.9369	0.792553
26.2504	0.749447		16.1753	0.792553
26.2511	0.742411		16.4138	0.792553
26.2519	0.734202		16.6726	0.787341
26.2523	0.730098		16.8717	0.784133
26.4948	0.729199		17.1305	0.779321
27.2103	0.728129		17.3689	0.779321
27.6184	0.725993		17.6076	0.777517
27.9856	0.724988		17.8463	0.774509
28.3452	0.721889		18.085	0.772103
28.7496	0.715325		18.3235	0.772103
29.4179	0.70915		18.5622	0.769698
30.1335	0.707445		18.8009	0.767292
30.5842	0.705472		19.0396	0.764886
30.8492	0.703235		19.278	0.764886
32.9722	0.696286		19.5168	0.761878
33.3546	0.687898		19.6567	0.753658
33.8113	0.68671		19.8756	0.750451
34.1894	0.683778		20.1141	0.750451
34.6253	0.683192		20.3526	0.749248
34.6678	0.670054		20.5913	0.746842
34.9759	0.663257		20.8301	0.743834
35.3841	0.661433		21.0686	0.743233
35.819	0.658566		21.3071	0.742631
36.0999	0.657223		21.5461	0.737218
36.8749	0.656621		21.5474	0.724587
37.5311	0.651609		21.7861	0.722181
38.0281	0.650944		22.0246	0.72158
38.2041	0.649919		22.2631	0.720978
39.7429	0.646253		22.5019	0.71737
40.1206	0.646253		22.7406	0.714964
41.0505	0.645667		22.9791	0.714362
41.4291	0.636872		23.2178	0.712317
42.388	0.636286		23.3579	0.701932
42.6	0.635119		23.517	0.70113
43.1738	0.623386		23.6966	0.693912
43.913	0.61933		23.935	0.693912
44.2495	0.616937		24.1939	0.6887
44.8888	0.616351		24.4131	0.682484
44.9278	0.605697		24.6518	0.679477
45.3551	0.602865		24.8903	0.678875
45.6437	0.600985		25.1289	0.677673
46.2996	0.599281		25.269	0.667849
46.7779	0.585692		25.4679	0.666164
48.0898	0.580836		25.7263	0.665042
48.5246	0.579412		25.9648	0.665042
48.759	0.560063		26.2032	0.665042
49.1658	0.559477		26.4417	0.665042
49.4565	0.557718		26.6801	0.665042
49.833	0.556897		26.9186	0.665042
50.6481	0.555373		27.1573	0.662034
50.9099	0.552441		27.3962	0.658425
51.9201	0.550281		27.6347	0.657824
54.4848	0.54306		27.8731	0.657824
54.4849	0.541301		28.1116	0.657824
54.4856	0.534265		28.35	0.657824
54.5444	0.527815		28.5885	0.657824
54.7188	0.527229		28.8269	0.657824
55.7735	0.526463		29.0659	0.653012
67.9468	0.524298		29.0672	0.63978
68.6622	0.524298		29.306	0.636773
69.1391	0.524298		29.5445	0.636171
			29.783	0.63557
			30.0217	0.632562
			30.2606	0.628953
			30.4991	0.62775
			30.7376	0.62775
			30.976	0.62775
			31.2145	0.62775
			31.453	0.62775
			31.6914	0.62775
			31.9299	0.62775
			32.1683	0.62775
			32.4068	0.62775
			32.6453	0.627149
			32.8841	0.62354
			33.1227	0.621736
			33.3613	0.620533
			33.5998	0.620533
			33.8382	0.620533
			34.0767	0.620533
			34.3151	0.620533
			34.5536	0.620533
			34.792	0.620533
			35.0305	0.620533
			35.5074	0.620533
			35.7463	0.616323
			35.985	0.613917
			36.4621	0.611511
			36.6021	0.602489
			36.801	0.601286
			37.0595	0.59888
			37.5175	0.590058
			37.6771	0.583242
			37.8962	0.57843
			38.1346	0.57843
			38.3733	0.576625
			38.5136	0.564396
			38.6726	0.563995
			38.8522	0.556777
			39.0906	0.556777
			39.3291	0.556777
			39.5675	0.556777
			39.806	0.556777
			40.0444	0.556777
			40.2831	0.554973
			40.4232	0.545149
			40.642	0.542943
			40.8805	0.542342
			41.119	0.54174
			41.3577	0.538733
			41.5966	0.535124
			41.835	0.535124
			42.0938	0.530713
			42.3129	0.525801
			42.5517	0.521892
			42.7902	0.521892
			43.0286	0.521892
			43.2671	0.521892
			43.5055	0.521892
			43.744	0.521892
			43.9824	0.521892
			44.2209	0.521892
			44.4593	0.521892
			44.6978	0.521892
			44.9363	0.521892
			45.1747	0.521892
			45.4132	0.521892
			45.6516	0.521892
			45.9106	0.515476
			46.1095	0.51307
			46.3685	0.506253
			46.607	0.506253
			46.8455	0.505652
			47.0843	0.502645
			47.3231	0.499036
			47.5615	0.499036
			47.8001	0.498434
			48.0389	0.494224
			48.2776	0.491818
			48.5161	0.491818
			48.7545	0.491818
			48.993	0.491818
			49.2314	0.491818
			49.4699	0.491818
			49.7084	0.491818
			49.9468	0.491818
			50.1853	0.491818
			50.4237	0.491818
			50.6622	0.491818
			50.9006	0.491818
			51.6162	0.489412
			51.8551	0.485202
			52.0937	0.483398
			52.3322	0.483398
			52.5707	0.483398
			52.8091	0.483398
			53.0476	0.483398
			53.286	0.483398
			53.5245	0.483398
			53.7629	0.483398
			54.0014	0.483398
			54.2398	0.483398
			54.4783	0.483398
			54.7167	0.483398
			54.9552	0.483398
			55.1936	0.483398
			55.4129	0.476581
			55.5726	0.469363
			55.7917	0.464752
			56.0302	0.46415
			56.2686	0.46415
			56.5071	0.46415
			56.7455	0.46415
			56.984	0.46415
			57.2224	0.46415
			57.4609	0.46415
			57.6993	0.46415
			57.9378	0.46415
			58.1763	0.46415
			58.4147	0.46415
			58.6532	0.46415
			58.8916	0.46415
			59.1301	0.46415
			59.3685	0.46415
			59.607	0.46415
			59.8454	0.46415
			60.0839	0.46415
			60.3223	0.46415
			60.5608	0.46415
			60.7993	0.46415
			61.0377	0.46415
			61.2762	0.46415
			61.5146	0.46415
			61.7531	0.46415
			61.9915	0.46415

## Sheet: Stage II
Extracted from best supportive care arm (patient proportion 50%)			Extracted from Non-Upstaged arm (patient proportion 27%)			Extracted from Upstaged arm (patient proportion 23%)			source: Felip et al., 2021; McPherson I et al., 2020)
Time (month)	Progression-free survival (p)		Time (month)	Progression-free survival (p)		Time (month)	Progression-free survival (p)
0	1		0	1		0	1
0.244918	0.993871		4.97506	0.992001		3.75494	0.999459
0.746129	0.993871		5.48004	0.990426		3.9934	0.999459
1.11088	0.992659		5.66384	0.986901		4.23185	0.999459
1.33942	0.989025		6.37972	0.981744		4.47031	0.999459
2.02384	0.984179		7.09552	0.977405		4.70876	0.999459
2.38847	0.983574		7.78409	0.974307		4.94721	0.999459
2.75441	0.976305		8.52664	0.973396		5.18567	0.999459
3.02816	0.974488		9.24217	0.971792		5.42436	0.997054
3.48642	0.961162		9.52127	0.966387		5.66318	0.993445
3.7689	0.914723		10.4514	0.963455		5.90176	0.992242
4.13706	0.896148		10.7098	0.960364		6.14021	0.992242
4.50367	0.885447		11.3701	0.954282		6.35944	0.985826
4.86937	0.87939		12.0793	0.944343		6.51184	0.972032
5.23484	0.874544		12.7309	0.931767		6.73912	0.964574
5.59983	0.872121		14.0877	0.920654		6.97758	0.964574
5.96589	0.864247		14.3783	0.920654		7.21633	0.961567
6.33171	0.857584		14.8513	0.917659		7.31772	0.941317
6.69766	0.850315		14.9319	0.904823		7.47742	0.9341
7.06277	0.847286		15.426	0.90365		7.69656	0.928486
7.42966	0.835172		15.5415	0.897756		7.93502	0.928486
7.79643	0.823663		15.7467	0.89251		8.17371	0.92608
7.87605	0.804886		16.3121	0.887695		8.29509	0.904728
8.25718	0.797617		17.0434	0.883461		8.51394	0.902021
8.623	0.790954		17.729	0.873872		8.77239	0.900818
8.98799	0.788532		18.3058	0.871402		9.01084	0.900818
9.3531	0.785503		18.4496	0.864949		9.25026	0.891195
9.71774	0.784897		18.7424	0.86378		9.4892	0.886383
10.0837	0.777629		19.1064	0.862152		9.72777	0.88518
10.4489	0.773994		19.44	0.861435		9.96623	0.88518
10.8147	0.767331		19.5569	0.854985		10.1857	0.876358
11.1801	0.763091		19.9012	0.851498		10.3258	0.865933
11.5451	0.760668		20.1674	0.851467		10.5644	0.86473
11.911	0.7534		20.5219	0.844815		10.8029	0.86473
12.2789	0.736036		20.8366	0.842672		11.0416	0.862324
12.6448	0.729171		21.3015	0.842672		11.1644	0.826236
13.0098	0.726748		21.5051	0.840327		11.4033	0.822026
13.3755	0.720691		21.5068	0.82391		11.6418	0.821424
13.7406	0.717662		21.5362	0.819806		11.8803	0.821424
14.1059	0.713422		21.8562	0.816288		12.1187	0.821424
14.4714	0.708576		21.9692	0.810999		12.3572	0.821424
14.8362	0.707365		22.4089	0.809838		12.5956	0.821424
15.2012	0.704942		22.4099	0.800457		12.8341	0.821424
15.5667	0.699491		22.5183	0.792193		13.0735	0.811801
15.9319	0.696462		23.2373	0.788288		13.3124	0.80759
16.2971	0.692828		23.516	0.780522		13.7894	0.806387
16.6624	0.688588		24.1262	0.780522		14.0282	0.80338
17.0271	0.687982		24.5043	0.776418		14.267	0.799771
17.3929	0.681319		25.2598	0.776418		14.7439	0.79917
17.7585	0.675868		25.2611	0.762932		14.9827	0.796162
18.1245	0.667993		25.2615	0.758828		15.2215	0.793155
18.4899	0.663753		25.6394	0.757655		15.46	0.792553
18.8552	0.659513		25.9301	0.755896		15.6984	0.792553
19.2199	0.658907		26.1916	0.755896		15.9369	0.792553
19.5852	0.654667		26.2504	0.749447		16.1753	0.792553
19.9497	0.654667		26.2511	0.742411		16.4138	0.792553
20.3145	0.653456		26.2519	0.734202		16.6726	0.787341
20.6801	0.648004		26.2523	0.730098		16.8717	0.784133
21.0452	0.644976		26.4948	0.729199		17.1305	0.779321
21.411	0.638313		27.2103	0.728129		17.3689	0.779321
21.7761	0.635284		27.6184	0.725993		17.6076	0.777517
22.1406	0.635284		27.9856	0.724988		17.8463	0.774509
22.5051	0.635284		28.3452	0.721889		18.085	0.772103
22.8703	0.632256		28.7496	0.715325		18.3235	0.772103
23.2351	0.630439		29.4179	0.70915		18.5622	0.769698
23.6292	0.618938		30.1335	0.707445		18.8009	0.767292
23.9411	0.608536		30.5842	0.705472		19.0396	0.764886
24.5178	0.595307		30.8492	0.703235		19.278	0.764886
24.8834	0.589855		32.9722	0.696286		19.5168	0.761878
25.2492	0.583192		33.3546	0.687898		19.6567	0.753658
25.6139	0.582587		33.8113	0.68671		19.8756	0.750451
26.3429	0.582587		34.1894	0.683778		20.1141	0.750451
26.7075	0.581981		34.6253	0.683192		20.3526	0.749248
27.0721	0.581981		34.6678	0.670054		20.5913	0.746842
27.4374	0.577741		34.9759	0.663257		20.8301	0.743834
27.8019	0.577741		35.3841	0.661433		21.0686	0.743233
28.1666	0.577135		35.819	0.658566		21.3071	0.742631
28.5314	0.575318		36.0999	0.657223		21.5461	0.737218
28.897	0.569866		36.8749	0.656621		21.5474	0.724587
29.2618	0.568655		37.5311	0.651609		21.7861	0.722181
29.6269	0.565626		38.0281	0.650944		22.0246	0.72158
29.9931	0.557146		38.2041	0.649919		22.2631	0.720978
30.3596	0.546849		39.7429	0.646253		22.5019	0.71737
30.7257	0.538975		40.1206	0.646253		22.7406	0.714964
31.0905	0.537158		41.0505	0.645667		22.9791	0.714362
31.4571	0.52686		41.4291	0.636872		23.2178	0.712317
31.8232	0.51838		42.388	0.636286		23.3579	0.701932
32.1885	0.514746		42.6	0.635119		23.517	0.70113
32.5531	0.51414		43.1738	0.623386		23.6966	0.693912
32.9176	0.51414		43.913	0.61933		23.935	0.693912
33.2823	0.513534		44.2495	0.616937		24.1939	0.6887
33.6476	0.509294		44.8888	0.616351		24.4131	0.682484
34.0124	0.508083		44.9278	0.605697		24.6518	0.679477
34.3775	0.505054		45.3551	0.602865		24.8903	0.678875
34.7421	0.504449		45.6437	0.600985		25.1289	0.677673
35.1069	0.503237		46.2996	0.599281		25.269	0.667849
35.4721	0.499603		46.7779	0.585692		25.4679	0.666164
35.8377	0.494151		48.0898	0.580836		25.7263	0.665042
36.2034	0.488094		48.5246	0.579412		25.9648	0.665042
36.5681	0.486883		48.759	0.560063		26.2032	0.665042
36.9335	0.482643		49.1658	0.559477		26.4417	0.665042
37.3024	0.460231		49.4565	0.557718		26.6801	0.665042
37.6693	0.448117		49.833	0.556897		26.9186	0.665042
39.6693	0.448117		50.6481	0.555373		27.1573	0.662034
41.3144	0.448117		50.9099	0.552441		27.3962	0.658425
41.6791	0.447511		51.9201	0.550281		27.6347	0.657824
42.0151	0.437819		54.4848	0.54306		27.8731	0.657824
42.9589	0.426916		54.4849	0.541301		28.1116	0.657824
43.688	0.426916		54.4856	0.534265		28.35	0.657824
44.0525	0.426916		54.5444	0.527815		28.5885	0.657824
45.5105	0.426916		54.7188	0.527229		28.8269	0.657824
45.8751	0.426916		55.7735	0.526463		29.0659	0.653012
46.2396	0.426916		67.9468	0.524298		29.0672	0.63978
46.4722	0.402688		68.6622	0.524298		29.306	0.636773
46.7038	0.383305		69.1391	0.524298		29.5445	0.636171
47.0684	0.382699					29.783	0.63557
48.3443	0.382497					30.0217	0.632562
48.4942	0.382497					30.2606	0.628953
						30.4991	0.62775
						30.7376	0.62775
						30.976	0.62775
						31.2145	0.62775
						31.453	0.62775
						31.6914	0.62775
						31.9299	0.62775
						32.1683	0.62775
						32.4068	0.62775
						32.6453	0.627149
						32.8841	0.62354
						33.1227	0.621736
						33.3613	0.620533
						33.5998	0.620533
						33.8382	0.620533
						34.0767	0.620533
						34.3151	0.620533
						34.5536	0.620533
						34.792	0.620533
						35.0305	0.620533
						35.5074	0.620533
						35.7463	0.616323
						35.985	0.613917
						36.4621	0.611511
						36.6021	0.602489
						36.801	0.601286
						37.0595	0.59888
						37.5175	0.590058
						37.6771	0.583242
						37.8962	0.57843
						38.1346	0.57843
						38.3733	0.576625
						38.5136	0.564396
						38.6726	0.563995
						38.8522	0.556777
						39.0906	0.556777
						39.3291	0.556777
						39.5675	0.556777
						39.806	0.556777
						40.0444	0.556777
						40.2831	0.554973
						40.4232	0.545149
						40.642	0.542943
						40.8805	0.542342
						41.119	0.54174
						41.3577	0.538733
						41.5966	0.535124
						41.835	0.535124
						42.0938	0.530713
						42.3129	0.525801
						42.5517	0.521892
						42.7902	0.521892
						43.0286	0.521892
						43.2671	0.521892
						43.5055	0.521892
						43.744	0.521892
						43.9824	0.521892
						44.2209	0.521892
						44.4593	0.521892
						44.6978	0.521892
						44.9363	0.521892
						45.1747	0.521892
						45.4132	0.521892
						45.6516	0.521892
						45.9106	0.515476
						46.1095	0.51307
						46.3685	0.506253
						46.607	0.506253
						46.8455	0.505652
						47.0843	0.502645
						47.3231	0.499036
						47.5615	0.499036
						47.8001	0.498434
						48.0389	0.494224
						48.2776	0.491818
						48.5161	0.491818
						48.7545	0.491818
						48.993	0.491818
						49.2314	0.491818
						49.4699	0.491818
						49.7084	0.491818
						49.9468	0.491818
						50.1853	0.491818
						50.4237	0.491818
						50.6622	0.491818
						50.9006	0.491818
						51.6162	0.489412
						51.8551	0.485202
						52.0937	0.483398
						52.3322	0.483398
						52.5707	0.483398
						52.8091	0.483398
						53.0476	0.483398
						53.286	0.483398
						53.5245	0.483398
						53.7629	0.483398
						54.0014	0.483398
						54.2398	0.483398
						54.4783	0.483398
						54.7167	0.483398
						54.9552	0.483398
						55.1936	0.483398
						55.4129	0.476581
						55.5726	0.469363
						55.7917	0.464752
						56.0302	0.46415
						56.2686	0.46415
						56.5071	0.46415
						56.7455	0.46415
						56.984	0.46415
						57.2224	0.46415
						57.4609	0.46415
						57.6993	0.46415
						57.9378	0.46415
						58.1763	0.46415
						58.4147	0.46415
						58.6532	0.46415
						58.8916	0.46415
						59.1301	0.46415
						59.3685	0.46415
						59.607	0.46415
						59.8454	0.46415
						60.0839	0.46415
						60.3223	0.46415
						60.5608	0.46415
						60.7993	0.46415
						61.0377	0.46415
						61.2762	0.46415
						61.5146	0.46415
						61.7531	0.46415
						61.9915	0.46415

## Sheet: Stage III
Extracted from Durvalumab arm (patient proportion 67%)			Extracted from Placebo arm (patient proportion 33%)			source: Antonia et al., 2017
Time (month)	Progression-free survival (p)		Time (month)	Progression-free survival (p)
0	1		0	1
0.485375	0.999274		0.160812	0.99994
0.617358	0.996728		0.221763	0.996441
0.746542	0.994446		0.307094	0.992907
0.861094	0.991879		0.404616	0.992087
0.980692	0.990827		0.480805	0.991063
1.10483	0.988692		0.496043	0.984575
1.23285	0.987813		0.587469	0.983892
1.34857	0.982819		0.663658	0.982868
1.458	0.98238		0.678896	0.977746
1.52104	0.973916		0.770322	0.977063
1.58408	0.968476		0.800798	0.972966
1.62911	0.960617		0.983651	0.972283
1.63811	0.952756		1.05984	0.969551
1.64712	0.944895		1.07508	0.964771
1.67414	0.937035		1.14212	0.960332
1.73718	0.9322		1.21984	0.957515
1.74618	0.925548		1.28841	0.953418
1.75519	0.918292		1.37983	0.951796
1.7822	0.908618		1.41031	0.946332
1.79034	0.897938		1.47126	0.942918
1.82723	0.887455		1.56269	0.939845
1.84524	0.868105		1.57792	0.933186
1.89928	0.860246		1.59316	0.924479
1.91729	0.851781		1.64649	0.913211
1.98837	0.848592		1.66935	0.900919
2.0884	0.843926		1.68459	0.897334
2.23211	0.842464		1.69983	0.885554
2.38559	0.842124		1.7303	0.864042
2.47585	0.83429		1.74554	0.857213
2.60173	0.834271		1.76078	0.832287
2.73786	0.827856		1.77601	0.808385
2.88091	0.827025		1.79125	0.792337
2.96332	0.824847		1.80649	0.786874
3.07903	0.821591		1.8522	0.767752
3.20705	0.816571		1.86744	0.761948
3.39424	0.813137		1.89792	0.754777
3.48429	0.811326		1.92839	0.749997
3.52932	0.805886		2.00458	0.749314
3.56535	0.79984		2.01982	0.742485
3.6464	0.791982		2.08077	0.735656
3.6554	0.784726		2.14782	0.732514
3.75851	0.778116		2.33219	0.729851
3.85353	0.773244		2.4099	0.729237
3.9616	0.756316		2.47695	0.725412
4.06013	0.752777		2.59885	0.719949
4.17774	0.752092		2.68418	0.71633
4.30387	0.747416		2.78171	0.711754
4.42089	0.740007		2.92799	0.705881
4.5476	0.737197		2.99503	0.701425
4.64604	0.727922		3.08646	0.701169
4.79134	0.725443		3.17789	0.700486
4.9072	0.72249		3.20836	0.696389
5.02898	0.721668		3.35465	0.687443
5.11434	0.720683		3.42169	0.68034
5.26358	0.717887		3.45826	0.664702
5.3665	0.712227		3.51921	0.654663
5.3824	0.701463		3.55883	0.644829
5.56825	0.696321		3.57407	0.639366
5.60965	0.688653		3.63502	0.635098
5.67269	0.682609		3.65026	0.605904
5.79066	0.680782		3.6655	0.601123
5.89784	0.680198		3.71629	0.594977
6.04049	0.680101		3.72645	0.590026
6.15	0.678999		3.75692	0.583026
6.28422	0.678704		3.85597	0.582343
6.87046	0.677213		3.9093	0.57927
7.10461	0.676617		4.10739	0.575173
7.16765	0.67541		4.12263	0.568685
7.2397	0.673599		4.21406	0.568002
7.27572	0.667553		4.3131	0.568002
7.31174	0.658484		4.39691	0.563393
7.3928	0.657882		4.48833	0.561856
7.3928	0.645788		4.56452	0.560832
7.42882	0.640952		4.79309	0.557417
7.60893	0.63854		4.85404	0.551271
8.13127	0.636141		4.93023	0.549564
8.24934	0.635393		4.94547	0.543759
8.41045	0.634338		5.03689	0.543418
8.61758	0.633741		5.12832	0.543418
8.8067	0.631935		5.21975	0.543418
8.95347	0.630837		5.29594	0.536247
9.04986	0.624687		5.31117	0.531125
9.1219	0.618643		5.4026	0.530443
9.22097	0.613205		5.43308	0.516443
9.29301	0.609579		5.49403	0.505858
9.37406	0.604745		5.55498	0.499883
9.46412	0.602329		5.57529	0.490493
9.55638	0.599814		5.58545	0.482776
9.82449	0.594812		5.67078	0.482776
10.0672	0.590713		6.04259	0.481956
10.3059	0.590381		6.13401	0.481956
10.5679	0.586965		6.22544	0.481956
10.7803	0.580451		6.31687	0.481956
10.86	0.578195		6.39305	0.480932
10.9501	0.572152		6.40829	0.47581
11.0221	0.566107		6.49362	0.472532
11.1122	0.561878		6.59115	0.471713
11.9023	0.557251		6.68257	0.471713
12.144	0.557124		6.774	0.471371
12.3929	0.554405		6.83495	0.465566
12.6117	0.554042		6.92638	0.465566
12.8773	0.553811		7.0178	0.465566
13.1088	0.546051		7.10923	0.463859
13.3569	0.542607		7.1397	0.457372
13.6022	0.540919		7.23875	0.457372
13.8167	0.531071		7.32256	0.453274
14.0415	0.526965		7.50541	0.448835
16.0337	0.522837		7.56636	0.445335
16.2861	0.521093		7.65169	0.441596
16.5036	0.512753		7.71874	0.437141
16.691	0.503035		7.81017	0.436884
16.902	0.499915		7.90159	0.436543
16.9291	0.481729		7.96254	0.430738
17.1305	0.479135		8.05397	0.430738
17.2271	0.466706		8.1454	0.430055
17.2828	0.453142		8.16978	0.415168
17.5265	0.450475		8.2673	0.414007
17.7764	0.449462		8.35872	0.414007
18.014	0.442362		8.633	0.414007
27.2303	0.433257		8.69396	0.410507
			8.78538	0.410251
			8.87681	0.404105
			8.96824	0.402739
			8.99871	0.395227
			9.12061	0.394681
			9.18156	0.392837
			9.37965	0.392837
			9.83679	0.392837
			10.1873	0.392069
			10.2787	0.391813
			10.3701	0.391813
			10.4615	0.391813
			10.553	0.391471
			10.6139	0.387971
			10.7053	0.387715
			10.7663	0.380886
			10.8044	0.376959
			10.8638	0.37194
			10.9491	0.368252
			11.0253	0.368252
			11.132	0.365521
			11.231	0.361082
			11.2844	0.358009
			11.4063	0.35357
			11.4977	0.352887
			11.5891	0.352887
			11.6806	0.352887
			11.772	0.352887
			11.8634	0.352887
			11.9548	0.352887
			12.0463	0.352887
			12.1377	0.352887
			12.2291	0.352887
			12.3205	0.352887
			12.4181	0.352887
			12.5034	0.352887
			12.5339	0.346741
			12.6253	0.346741
			12.7167	0.346741
			12.8081	0.346741
			12.8996	0.346741
			12.991	0.346741
			13.0824	0.346058
			13.1129	0.339229
			13.1891	0.337522
			14.21	0.324205
			15.0329	0.324205
			15.1243	0.324205
			15.2157	0.324205
			15.3071	0.324205
			15.3986	0.324205
			15.49	0.324205
			15.5814	0.324205
			15.6728	0.324205
			15.7643	0.324205
			15.8557	0.324205
			15.9471	0.324205
			16.0386	0.324205
			16.13	0.323522
			16.1452	0.317034
			16.1605	0.311913
			16.2519	0.29962
			16.5262	0.298937
			16.8004	0.298937
			16.9284	0.284255
			16.9589	0.274421
			17.0138	0.271963
			17.1052	0.266841
			17.1966	0.266841
			17.2881	0.266841
			17.3795	0.266841
			17.6538	0.266841
			17.7452	0.266841
			17.8366	0.266841
			17.928	0.266841
			18.0195	0.266841
			18.1109	0.266841
			18.2023	0.266841
			18.2937	0.266841
			18.3852	0.266841
			18.4766	0.266841
			18.5528	0.25967
			18.568	0.253183
			18.6594	0.2525
			18.7509	0.2525
			18.8271	0.249427
			19.0861	0.249427
			19.2232	0.230988
			19.269	0.225866
			19.5432	0.225866
			19.6347	0.225866
			19.7261	0.225866
			19.8236	0.225866
			19.9089	0.225866
			20.0004	0.225866
			20.0918	0.225866
			20.1832	0.225866
			20.2747	0.225866
			20.3661	0.225866
			20.4575	0.225866
			20.5489	0.225525
			20.5946	0.218696
			20.6099	0.181478
			20.7013	0.180795
			20.7927	0.180795
			20.8842	0.180795
			20.9756	0.180795
			21.067	0.180795
			21.1584	0.180795
			21.2499	0.180795
			21.3413	0.180795
			21.4327	0.180795
			21.5241	0.180795
			21.6156	0.180795
			21.707	0.180795
			21.7984	0.180795
			22.1641	0.180795
			22.2556	0.180795
			22.347	0.180795
			22.4384	0.180795
			22.5298	0.180795
			22.6213	0.180795
			22.7127	0.180795
			22.8041	0.180795
			22.8955	0.180795
			22.987	0.180795
			23.0784	0.180795
			23.1698	0.180795
			23.2613	0.180795
			23.3527	0.180795
			23.4441	0.180795
			23.5355	0.180795
			23.627	0.180795
			23.7184	0.180795
			23.8098	0.180795
			23.9012	0.180795
			23.9927	0.180795
			24.0841	0.180795
			24.1755	0.180795
			24.2669	0.180795
			24.3584	0.180795
			24.4498	0.180795
			24.5412	0.180795
			24.6326	0.180795
			24.7241	0.180795
			24.8216	0.180795
			24.9984	0.180795
			25.0898	0.180795
			25.1873	0.180795
			25.2726	0.180795
			25.3488	0.180795

## Sheet: Stage IV
Extracted from Gandhi et al., 2018 for non-EGFR mutated NSCLC (patient proportion 68%)			Extracted from Soria et al. for EGFR mutated NSCLC (patient proportion 17%)			Extracted from Horn et al. for SCLC (patient proportion 15%)			source: Gandhi et al., 2018; Soria et al., 2018; Horn et al., 2018
Time (month)	Progression-free survival (p)		Time (month)	Progression-free survival (p)		Time (month)	Progression-free survival (p)
0	1		0	1		0	1
0.0327474	0.997896		0.496161	0.999058		0.0612452	0.998773
0.110543	0.997894		0.949559	0.997963		0.152967	0.99492
0.181881	0.996033		1.55404	0.992092		0.220841	0.994342
0.253207	0.995102		1.70514	0.989005		0.299721	0.993957
0.26623	0.991074		2.46082	0.98793		0.299721	0.983843
0.344029	0.990763		2.61192	0.984562		0.367595	0.983362
0.415372	0.988592		2.71259	0.976969		0.446476	0.97999
0.493201	0.986267		2.8637	0.975008		0.519853	0.978546
0.532164	0.981619		3.06518	0.971081		0.59323	0.978546
0.603483	0.981153		3.22636	0.96839		0.666608	0.978546
0.655346	0.981151		3.35481	0.966878		0.739985	0.978546
0.661898	0.976272		3.8208	0.966065		0.813362	0.978546
0.720281	0.973714		3.98451	0.963542		0.88674	0.978546
0.733286	0.970926		4.07249	0.947504		0.960117	0.978546
0.811081	0.970924		4.18323	0.938729		1.03349	0.978546
0.888877	0.970922		4.33433	0.936037		1.10687	0.978546
0.966672	0.97092		5.07994	0.935748		1.25363	0.968914
1.04447	0.970918		5.35701	0.934078		1.25363	0.961208
1.12228	0.969677		5.37268	0.925602		1.29031	0.951336
1.20012	0.966732		5.37392	0.920353		1.36369	0.94965
1.24341	0.96131		5.4814	0.915313		1.43707	0.94676
1.25216	0.953874		5.50282	0.907383		1.44318	0.932955
1.28466	0.947677		5.52034	0.898622		1.51045	0.926533
1.34308	0.942564		5.58324	0.891871		1.58382	0.926533
1.38209	0.935128		5.63351	0.881741		1.6572	0.926533
1.40814	0.926112		6.0869	0.880082		1.87733	0.923162
1.42769	0.919327		6.22792	0.876714		1.95071	0.921718
1.49128	0.915329		6.40171	0.875037		2.00391	0.916902
1.55748	0.91003		6.52764	0.873356		2.07912	0.916902
1.63533	0.90631		6.67876	0.871677		2.1525	0.916902
1.66777	0.903986		6.75424	0.864082		2.22588	0.916902
1.74557	0.903674		6.77124	0.859159		2.29925	0.916902
1.82987	0.902123		6.87872	0.854119		2.37263	0.916902
1.90121	0.900572		6.95303	0.845011		2.44601	0.914012
1.97901	0.899951		7.09394	0.831735		2.51938	0.911122
2.05036	0.897471		7.54732	0.829513		2.59276	0.909196
2.13464	0.897469		7.69834	0.818827		2.69366	0.90727
2.21245	0.896073		7.76547	0.81489		2.70283	0.899083
2.29025	0.895606		7.90987	0.813324		2.73952	0.891377
2.3616	0.893281		8.03833	0.812657		2.80984	0.890574
2.47186	0.890025		8.1617	0.806923		2.8184	0.875677
2.5432	0.8877		8.30263	0.795223		2.83124	0.853331
2.62749	0.887233		9.20944	0.794157		2.88627	0.843699
2.6665	0.878868		9.36056	0.793041		2.95965	0.843699
2.67953	0.87422		9.46131	0.792485		3.00918	0.833297
2.73148	0.868178		9.52153	0.770871		3.1064	0.832141
2.78347	0.859657		9.65237	0.758382		3.17978	0.832141
2.78354	0.854081		9.8236	0.752651		3.25316	0.832141
2.80962	0.843856		9.97723	0.750297		3.32653	0.832141
2.83565	0.83704		10.1032	0.748616		3.39991	0.832141
2.88759	0.831462		10.2795	0.746939		3.47329	0.832141
2.93951	0.827434		10.7203	0.74528		3.54667	0.826844
2.99148	0.819842		10.8347	0.726762		3.62004	0.822509
3.06933	0.815968		10.8777	0.718112		3.69342	0.822509
3.14714	0.815037		10.9098	0.710183		3.7668	0.81962
3.22494	0.814725		10.9743	0.701535		3.84018	0.81673
3.30273	0.814723		11.0172	0.69577		3.91355	0.81384
3.38053	0.814411		11.0723	0.687881		3.9319	0.810469
3.45836	0.812396		11.2233	0.677195		3.95024	0.803245
3.52971	0.809606		11.3744	0.676642		3.95024	0.79554
3.56216	0.806817		11.8278	0.676109		3.95024	0.788316
3.63999	0.804956		11.979	0.674993		3.99076	0.785335
3.71781	0.803095		12.1174	0.671062		3.99304	0.778845
3.79563	0.80108		12.1929	0.663045		3.9963	0.776023
3.91237	0.797979		12.3718	0.659809		4.00185	0.766128
3.92541	0.792712		12.4826	0.658701		4.06031	0.763755
4.00324	0.790077		12.5546	0.655495		4.06031	0.75629
4.08109	0.786357		12.6298	0.651174		4.07865	0.74738
4.13821	0.78143		12.6512	0.643244		4.07865	0.739675
4.20438	0.778454		12.8853	0.635646		4.07865	0.731969
4.2822	0.776594		12.9845	0.634614		4.15203	0.726672
4.36648	0.776592		13.5401	0.623868		4.15203	0.718966
4.44429	0.775196		13.6189	0.62312		4.15203	0.711261
4.52211	0.7738		13.6941	0.622404		4.15203	0.703555
4.59991	0.773178		13.7155	0.613753		4.15704	0.694535
4.65184	0.768685		13.8122	0.602945		4.1903	0.684058
4.70377	0.764036		13.8874	0.597902		4.1903	0.67882
4.70386	0.757685		13.9519	0.59286		4.23152	0.665028
4.76099	0.752046		13.9932	0.589557		4.24925	0.6553
4.82066	0.749628		14.1443	0.587315		4.2676	0.622551
4.82074	0.744051		14.3961	0.583391		4.33547	0.605792
4.83379	0.738165		14.5472	0.581713		4.3394	0.59327
4.86629	0.732433		14.6984	0.58116		4.37828	0.566301
4.89247	0.714308		14.8495	0.578355		4.44554	0.547037
4.91209	0.702226		14.9501	0.570762		4.51892	0.547037
4.96921	0.697391		15.0609	0.563169		4.59229	0.547037
5.04183	0.696646		15.1452	0.559772		4.66567	0.544148
5.06784	0.691379		15.1989	0.554728		4.7207	0.541258
5.14564	0.691067		15.2526	0.549685		4.77574	0.525847
5.22344	0.690446		15.3025	0.545452		4.92249	0.525847
5.2235	0.685798		15.4031	0.544648		5.06374	0.521031
5.28835	0.684558		15.7055	0.542945		5.08759	0.514289
5.30138	0.67991		16.0078	0.539588		5.16097	0.508028
5.35849	0.676005		16.1715	0.53791		5.1839	0.500804
5.42464	0.673866		16.3064	0.536777		5.23251	0.491365
5.50893	0.673399		16.4031	0.531736		5.30772	0.491172
5.58673	0.673088		16.4461	0.527413		5.32607	0.483467
5.66455	0.671227		16.5105	0.523091		5.39944	0.483467
5.74235	0.670606		16.6503	0.518774		5.39944	0.475761
5.8072	0.669675		16.8976	0.515906		5.39944	0.468056
5.82023	0.665027		16.9773	0.515163		5.39944	0.460591
6.01472	0.665023		17.0589	0.514475		5.47282	0.46035
6.02774	0.660995		17.2795	0.514339		5.53703	0.452645
6.08485	0.656842		17.4055	0.512658		5.59206	0.429528
6.15102	0.653402		17.5692	0.51098		5.63792	0.408338
6.1835	0.648909		17.6611	0.510189		5.76633	0.358252
6.23543	0.64457		17.7255	0.506588		5.76633	0.350547
6.31325	0.64271		17.8331	0.505874		5.83053	0.344768
6.39106	0.641778		18.0374	0.503004		5.84888	0.337062
6.4624	0.639453		18.3492	0.501582		5.8764	0.329357
6.49487	0.63527		18.446	0.500868		5.9406	0.32422
6.57268	0.634339		18.5428	0.499432		5.98096	0.312405
6.65048	0.634027		18.6288	0.498717		6.05984	0.312019
6.70236	0.633406		18.7278	0.497546		6.13322	0.30913
6.70244	0.627458		18.8789	0.49643		6.20109	0.308552
6.72845	0.621633		18.9796	0.495874		6.2494	0.303993
6.72853	0.616056		19.0903	0.483046		6.31666	0.303832
6.72861	0.61048		19.6848	0.48241		6.39004	0.302388
6.78572	0.606265		19.8107	0.479041		6.46341	0.302388
6.85834	0.60521		19.9869	0.470608		6.53679	0.299498
6.88439	0.596845		20.5915	0.470085		6.64686	0.293719
6.9104	0.591887		20.6716	0.462802		6.72023	0.292274
6.94161	0.585071		20.7254	0.462205		6.72023	0.284569
6.96258	0.569085		20.752	0.437571		6.7792	0.274455
7.01968	0.565366		21.4475	0.436364		6.84864	0.274455
7.09231	0.564156		21.4508	0.421395		6.90368	0.271566
7.11833	0.558114		23.0908	0.419101		6.95871	0.256155
7.24802	0.555322		23.1893	0.418506		7.03209	0.256155
7.32582	0.555321		23.4623	0.398217		7.1605	0.256155
7.40361	0.555319		23.4755	0.366251		7.21553	0.238817
7.48662	0.55383		23.5122	0.358531		7.28891	0.238817
7.55276	0.552527		23.8966	0.354863		7.36229	0.238817
7.59173	0.547414		24.2678	0.354359		7.43566	0.238817
7.66306	0.546018		24.3181	0.34423		7.50904	0.238817
7.73441	0.543925		24.6195	0.263183		7.58242	0.238817
7.81873	0.540903		24.9351	0.262402		7.64662	0.238817
7.94842	0.538266					7.68698	0.227644
8.02623	0.537645					7.76586	0.227259
8.10403	0.537411					7.83924	0.227259
8.15079	0.531136					8.1144	0.218109
8.24029	0.528346					8.24281	0.211848
8.30517	0.525091					8.26116	0.201734
8.33762	0.522767					8.3327	0.201253
8.40894	0.521836					8.37506	0.197462
8.44139	0.519511					8.39723	0.196297
8.52568	0.519045					8.40277	0.192223
8.59702	0.516874					8.40791	0.184638
8.65416	0.510305					8.48129	0.182952
8.72679	0.508816					8.6097	0.182952
8.77872	0.503936					8.87936	0.174284
8.80474	0.497661					8.95824	0.170912
8.85643	0.495307					9.02978	0.168504
8.96041	0.492081					9.0679	0.164285
8.96049	0.486815					9.17837	0.163688
8.98005	0.479069					9.25175	0.163688
9.00607	0.472563					9.32513	0.163688
9.0645	0.466365					9.3985	0.163688
9.14235	0.462646					9.47188	0.163688
9.16838	0.455829					9.54526	0.163688
9.21167	0.450562					9.61864	0.163688
9.22041	0.444055					9.69201	0.163688
9.27751	0.440027					9.76539	0.161281
9.36317	0.434448					9.80819	0.154538
9.37621	0.429181					9.86995	0.154442
9.43462	0.424688					9.94883	0.154057
9.49298	0.423292					10.0222	0.154057
9.50601	0.418954					10.0956	0.154057
9.58381	0.418643					10.169	0.154057
9.66162	0.418021					10.2423	0.154057
9.71352	0.415154					10.3157	0.154057
9.79132	0.41492					10.3891	0.154057
9.86912	0.414299					10.4625	0.154057
10.2322	0.412121					10.5359	0.154057
10.31	0.41088					10.6092	0.154057
10.3878	0.410569					10.6826	0.154057
10.511	0.408165					10.756	0.154057
10.5953	0.407466					10.8966	0.15213
10.6731	0.407464					10.9434	0.145526
10.7509	0.406842					11.0189	0.144425
10.8287	0.40653					11.0862	0.14298
10.8859	0.398164					11.1596	0.142579
10.9534	0.393516					11.2329	0.136478
11.0363	0.393514					11.3008	0.135756
11.0364	0.387937					11.3247	0.126124
11.0624	0.38329					11.398	0.125161
11.0798	0.376164					11.4714	0.125161
11.0885	0.370587					11.6182	0.125161
11.2247	0.366789					11.6915	0.125161
11.3025	0.36609					11.7649	0.125161
11.3739	0.360976					11.8383	0.125161
11.4387	0.360975					11.9117	0.125161
11.4518	0.356327					11.9851	0.125161
11.5296	0.356325					12.0584	0.125161
11.6139	0.356323					12.1318	0.125161
11.6852	0.356322					12.2052	0.125161
11.7112	0.351054					12.2786	0.125161
11.789	0.350123					12.3519	0.125161
11.815	0.345166					12.4253	0.125161
11.8928	0.345164					12.5721	0.125161
11.9706	0.345162					12.6454	0.125161
12.0031	0.340514					12.7188	0.125161
12.0744	0.339583					12.7372	0.117455
12.1522	0.339581					12.9921	0.1119
12.23	0.339579					13.0476	0.1119
12.3078	0.339577					13.1735	0.111676
12.3403	0.334232					13.4749	0.111539
12.4116	0.333998					13.7404	0.111318
12.4894	0.333996					13.7828	0.111195
12.5672	0.333995					13.8562	0.111195
12.645	0.333993					14.1313	0.104212
12.7228	0.333991					14.2597	0.101563
12.8005	0.333989					14.3331	0.101563
12.8783	0.333987					14.4065	0.101563
12.9303	0.329339					14.4799	0.101563
13.0081	0.328408					14.5533	0.101563
13.0859	0.328406					15.3788	0.0953021
13.1637	0.328404					15.5255	0.094339
13.3193	0.3284					15.5989	0.094339
13.3711	0.328399					15.6723	0.094339
13.3777	0.323519					15.819	0.094339
13.4232	0.315696					15.8924	0.094339
13.5788	0.315382					15.9658	0.094339
13.6566	0.31538					16.0391	0.094339
13.7344	0.315378					16.1125	0.094339
13.8057	0.315377					16.1859	0.094339
13.9159	0.312895					16.2593	0.094339
13.916	0.307629					16.3327	0.094339
14.0068	0.30236					16.406	0.094339
14.0147	0.294739					16.4794	0.094339
14.1029	0.294736					16.5528	0.094339
14.1755	0.294611					16.6262	0.094339
14.2533	0.294609					16.6995	0.094339
14.3311	0.293678					16.7729	0.094339
14.3959	0.293056					16.8463	0.094339
14.396	0.28748					16.9197	0.094339
14.4039	0.280045					16.9931	0.094339
14.5647	0.280041					17.0664	0.094339
14.8759	0.279723					17.1398	0.094339
16.5874	0.279682					17.2499	0.094339
16.6652	0.279061					17.3233	0.094339
16.7284	0.279001					17.3966	0.094339
16.7344	0.275651					17.47	0.094339
16.8211	0.253963					17.5434	0.094339
16.8989	0.253961					17.6168	0.094339
16.9767	0.253959					17.6901	0.094339
17.0545	0.253957					17.7635	0.094339
17.1323	0.253955					17.8369	0.094339
17.2101	0.253954					17.9103	0.094339
17.2879	0.253952					17.9836	0.094339
17.3657	0.25395					18.057	0.094339
17.4435	0.253948					18.1304	0.094339
17.5213	0.253946					18.2038	0.094339
17.5991	0.253944					18.2772	0.094339
17.6769	0.253323					18.3505	0.094339
17.6899	0.247436					18.4239	0.094339
17.69	0.24186					18.4973	0.094339
17.6901	0.236283					18.5707	0.094339
17.6901	0.230707					18.8642	0.094339
17.6902	0.22513					18.9376	0.094339
17.6903	0.219554					19.0109	0.094339
17.6969	0.212583					19.0843	0.094339
17.8071	0.211186					19.1577	0.094339
17.8849	0.211184					19.2311	0.094339
17.9627	0.211182					19.3778	0.094339
18.0405	0.211181					19.442	0.094339
18.1183	0.211179					19.4439	0.0868715
18.1961	0.211177					19.4439	0.082215
18.2739	0.211175					19.4494	0.0531124
18.3517	0.211173					19.4494	0.0484559
18.4295	0.211171					19.4879	0.045698
18.5073	0.211169					19.5613	0.045698
18.5851	0.211168					19.6346	0.045698
18.6629	0.211166					19.708	0.045698
18.7407	0.211164					19.7814	0.045698
18.8185	0.211162					19.8548	0.045698
18.8962	0.21116					19.9281	0.045698
18.974	0.211158					20.0015	0.045698
19.0518	0.211156					20.0749	0.045698
19.1296	0.211154					20.1483	0.045698
19.2139	0.211152					20.2217	0.045698
19.2852	0.211151					20.295	0.045698
						20.3684	0.045698
						20.4418	0.045698
						20.5152	0.045698
						20.5885	0.045698
						20.6619	0.045698
						20.7353	0.045698
						20.8087	0.045698
						20.882	0.045698
						20.9554	0.045698
						21.1389	0.0322133
